# Supplementary material for: The crystal structure of olanzapine form III
Source: IUCrJ. 2024 Jul 29;11(Pt 5):843–8. doi: 10.1107/S2052252524007383 (PMC11364035; doi:10.1107/S2052252524007383)
Supplement: Supplementary file 1 [file m-11-00843-sup1.cif]

data_global
#==============================================================================

# PROCESSING SUMMARY (IUCr Office Use Only)

_journal_date_recd_electronic      2024-02-23
_journal_date_to_coeditor         ?
_journal_date_from_coeditor       ?
_journal_date_accepted     ?
_journal_date_printers_first      ?
_journal_date_printers_final      ?
_journal_date_proofs_out          ?
_journal_date_proofs_in           ?
_journal_coeditor_name            ?
_journal_coeditor_code      UR5003
_journal_coeditor_notes
; ?
;
_journal_paper_category      FA
_journal_techeditor_code      ?
_iucr_compatibility_tag          ACTA95
_journal_techeditor_notes  
;
;
_journal_coden_ASTM               ?
_journal_name_full                ?
_journal_year                     ?
_journal_volume                   ?
_journal_issue                    ?
_journal_page_first               ?
_journal_page_last                ?
_journal_suppl_publ_number        ?
_journal_suppl_publ_pages         ?

#==============================================================================

#=======================================================================

# start Validation Reply Form
_vrf_GOODF01_I
;
PROBLEM: The least squares goodness of fit parameter lies
RESPONSE: We refined the model using dynamical theory that takes into consideration multiple scattering. 
The theory assumes the crystal to be perfect taking into consideration only elastic scattering.
But in actuality the refinement is affected by many factors such as inelastic scattering, mosaicity, crystal quality, beam damage, etc. leading to worse figures of merit
;

_vrf_PLAT881_I
;
PROBLEM: No Datum for _diffrn_reflns_av_R_equivalents ...     Please Do !  
RESPONSE: We assumed dynamical theory of diffraction and this is not applicable
;

_vrf_PLAT340_I
;
PROBLEM: Low Bond Precision on  C-C Bonds ...............    0.01077 Ang.  
RESPONSE: see _vrf_GOODF01_I
;

_vrf_PLAT082_I
;
PROBLEM: High R1 Value ..................................       0.12 Report
RESPONSE: see _vrf_GOODF01_I
;
_vrf_PLAT087_I
;
PROBLEM: Unsatisfactory S value (Too High) ..............       2.23 Check 
RESPONSE: see _vrf_GOODF01_I
;

_vrf_PLAT218_I
;
PROBLEM: Constrained U(ij) Components(s) for H1C1       .          6 Check 
RESPONSE: ...
;
_vrf_PLAT220_I
;
PROBLEM: NonSolvent   Resd 1  C   Ueq(max)/Ueq(min) Range        3.3 Ratio 
RESPONSE: ...
;
_vrf_PLAT234_I
;
PROBLEM: Large Hirshfeld Difference C2       --C3       .       0.20 Ang.  
RESPONSE: ...
;
_vrf_PLAT242_I
;
PROBLEM: Low    'MainMol' Ueq as Compared to Neighbors of         N4 Check 
RESPONSE: ...
;
_vrf_PLAT353_I
;
PROBLEM: Long   N-H (N0.87,N1.01A)  N1       - H1N1     .       1.01 Ang.  
RESPONSE: ...
;
_vrf_PLAT415_I
;
PROBLEM: Short Inter D-H..H-X       H1C12    ..H1N1     .       2.09 Ang.  
RESPONSE: ...
;
_vrf_PLAT420_I
;
PROBLEM: D-H Bond Without Acceptor  N1       --H1N1     .     Please Check 
RESPONSE: ...
;
_vrf_PLAT790_I
;
PROBLEM: Centre of Gravity not Within Unit Cell: Resd.  #          1 Note  
RESPONSE: ...
;
# end Validation Reply Form


#=======================================================================
data_I
#=======================================================================

# 5. CHEMICAL DATA

_chemical_name_systematic
; ?
;
_chemical_name_common                    'olanzapine'
_chemical_formula_moiety                 'C17 H20 N4 S'
_chemical_formula_structural             ?
_chemical_formula_analytical             ?
_chemical_formula_iupac                  ?
_chemical_formula_sum                    'C17 H20 N4 S'
_chemical_formula_weight                 312.4
_chemical_melting_point                  ?
_chemical_compound_source                ?
_chemical_absolute_configuration         .

#=======================================================================

# 6. CRYSTAL DATA

_symmetry_cell_setting                   monoclinic
_symmetry_space_group_name_H-M           'P 1 21/c 1'
_symmetry_space_group_name_Hall          '-P 2ybc'
_symmetry_Int_Tables_number              14

loop_
 _space_group_symop_id
 _space_group_symop_operation_xyz
 1   x,y,z
 2   -x,y+1/2,-z+1/2
 3   -x,-y,-z
 4   x,-y+1/2,z+1/2

_cell_length_a                           10.708(3)
_cell_length_b                           16.476(4)
_cell_length_c                           10.065(4)
_cell_angle_alpha                        90
_cell_angle_beta                         110.43(2)
_cell_angle_gamma                        90
_cell_volume                             1664.1(9)

loop_
 _twin_individual_id
 _twin_individual_mass_fraction_refined
 _twin_individual_twin_matrix_11
 _twin_individual_twin_matrix_12
 _twin_individual_twin_matrix_13
 _twin_individual_twin_matrix_21
 _twin_individual_twin_matrix_22
 _twin_individual_twin_matrix_23
 _twin_individual_twin_matrix_31
 _twin_individual_twin_matrix_32
 _twin_individual_twin_matrix_33
 ? ? ? ? ? ? ? ? ? ? ?

_cell_formula_units_Z                    4

_cell_measurement_reflns_used            2407
_cell_measurement_theta_min              0.1
_cell_measurement_theta_max              1.9
_cell_measurement_temperature            293
_cell_special_details
; ?
;

_exptl_crystal_density_diffrn            1.2471
_exptl_crystal_density_meas              ?
_exptl_crystal_density_method            ?
_exptl_crystal_F_000                     268.952

_exptl_absorpt_coefficient_mu            0
_exptl_crystal_description               'irregular shape'
_exptl_crystal_size_max                  ?
_exptl_crystal_size_mid                  ?
_exptl_crystal_size_min                  ?
_exptl_crystal_size_rad                  ?
_exptl_crystal_colour                    ?
_exptl_absorpt_correction_type           ?
_exptl_absorpt_process_details           ?
_exptl_absorpt_correction_T_min          ?
_exptl_absorpt_correction_T_max          ?
loop_
 _exptl_crystal_face_index_h
 _exptl_crystal_face_index_k
 _exptl_crystal_face_index_l
 _exptl_crystal_face_perp_dist
 ? ? ? ?

#=======================================================================

# 7. EXPERIMENTAL DATA

_exptl_special_details                   ?

_diffrn_ambient_temperature              293
_diffrn_radiation_type                   'electrons 120 keV'
_diffrn_radiation_source                 'Lab6 thermoionic source'
_diffrn_radiation_wavelength             0.0335
_diffrn_measurement_device               'transmission electron microscope'
_diffrn_measurement_device_type          'Zeiss Libra 120 TEM-LaB6'
_diffrn_detector                         'ASI Timepix'
_diffrn_measurement_method               'continuous-rotation 3D ED'
_diffrn_measurement_specimen_support     '300-meshed copper grid carbon coated'

_diffrn_reflns_number                    16427
_diffrn_reflns_theta_min                 0.1
_diffrn_reflns_theta_max                 1.15
_diffrn_reflns_theta_full                1.15
_diffrn_measured_fraction_theta_max      0.89
_diffrn_measured_fraction_theta_full     0.89
_diffrn_reflns_av_R_equivalents          ?
_diffrn_reflns_av_unetI/netI             0.0375
_diffrn_reflns_limit_h_min               -12
_diffrn_reflns_limit_h_max               12
_diffrn_reflns_limit_k_min               -19
_diffrn_reflns_limit_k_max               19
_diffrn_reflns_limit_l_min               -11
_diffrn_reflns_limit_l_max               11
_diffrn_reflns_reduction_process         ?

_diffrn_standards_number                 ?
_diffrn_standards_interval_count         ?
_diffrn_standards_interval_time          ?
_diffrn_standards_decay_%                ?
loop_
_diffrn_standard_refln_index_h
_diffrn_standard_refln_index_k
_diffrn_standard_refln_index_l
  ? ? ?

_diffrn_radiation_probe                  electron

#=======================================================================

# 8. REFINEMENT DATA

_refine_special_details
;
Intensities were calculated using dynamical theory of electron diffraction and 2 data sets used in the refinement.
;

_reflns_number_total                     3274
_reflns_number_gt                        1363
_reflns_threshold_expression             'I>3\s(I)'

_refine_ls_structure_factor_coef         F
_refine_ls_R_factor_gt                   0.1158
_refine_ls_wR_factor_gt                  0.1139
_refine_ls_R_factor_all                  0.2015
_refine_ls_wR_factor_ref                 0.1244
_refine_ls_goodness_of_fit_ref           2.2300
_refine_ls_goodness_of_fit_gt            0.0000
_refine_ls_restrained_S_gt               ?
_refine_ls_restrained_S_all              ?
_refine_ls_number_reflns                 3274
_refine_ls_number_parameters             269
_refine_ls_number_restraints             6
_refine_ls_number_constraints            210
_refine_ls_weighting_scheme              sigma
_refine_ls_weighting_details             'calc w=1/[\s^2^(Fo)+(0.01P)^2^+0.0000P] where P=(Fo+2Fc)/3'
_refine_ls_hydrogen_treatment            'constr'
_refine_ls_shift/su_max                  0.0247
_refine_ls_shift/su_mean                 0.0035
_refine_diff_density_max                 0.14
_refine_diff_density_min                 -0.13
_refine_ls_extinction_method             'none'
_refine_ls_extinction_coef               ?
_refine_ls_extinction_expression         ?
_refine_ls_abs_structure_details         ?
_refine_ls_abs_structure_Flack           ?
_refine_ls_abs_structure_Rogers          ?

loop_
 _atom_type_symbol
 _atom_type_scat_source
 C   International_Tables_Vol_C
 H   International_Tables_Vol_C
 N   International_Tables_Vol_C
 S   International_Tables_Vol_C

_computing_data_collection               ?
_computing_cell_refinement               ?
_computing_data_reduction                ?
_computing_structure_solution            ?
_computing_structure_refinement          ?
_computing_molecular_graphics            ?
_computing_publication_material          ?

loop_
 _restr_distance_atom_site_label_1
 _restr_distance_site_symmetry_1
 _restr_distance_atom_site_label_2
 _restr_distance_site_symmetry_2
 _restr_distance_target
 _restr_distance_target_weight_param
 ? ? ? ? ? ?

loop_
 _restr_angle_atom_site_label_1
 _restr_angle_site_symmetry_1
 _restr_angle_atom_site_label_2
 _restr_angle_site_symmetry_2
 _restr_angle_atom_site_label_3
 _restr_angle_site_symmetry_3
 _restr_angle_target
 _restr_angle_target_weight_param
 ? ? ? ? ? ? ? ?

loop_
 _restr_torsion_atom_site_label_1
 _restr_torsion_site_symmetry_1
 _restr_torsion_atom_site_label_2
 _restr_torsion_site_symmetry_2
 _restr_torsion_atom_site_label_3
 _restr_torsion_site_symmetry_3
 _restr_torsion_atom_site_label_4
 _restr_torsion_site_symmetry_4
 _restr_torsion_angle_target
 _restr_torsion_weight_param
 ? ? ? ? ? ? ? ? ? ?

loop_
 _restr_equal_distance_atom_site_label_1
 _restr_equal_distance_site_symmetry_1
 _restr_equal_distance_atom_site_label_2
 _restr_equal_distance_site_symmetry_2
 _restr_equal_distance_class_class_id
 _restr_equal_distance_class_target_weight_param
C2 . C3 . 1 0.001
C4 . C5 . 1 0.001
C2 . S1 . 2 0.001
C5 . S1 . 2 0.001
C6 . C17 . 3 0.001
C17 . C16 . 3 0.001
C16 . C15 . 3 0.001
C14 . C7 . 3 0.001
C7 . C6 . 3 0.001

loop_
 _restr_equal_angle_atom_site_label_1
 _restr_equal_angle_site_symmetry_1
 _restr_equal_angle_atom_site_label_2
 _restr_equal_angle_site_symmetry_2
 _restr_equal_angle_atom_site_label_3
 _restr_equal_angle_site_symmetry_3
 _restr_equal_angle_class_class_id
 _restr_equal_angle_class_target_weight_param
 ? ? ? ? ? ? ? ?

loop_
 _restr_equal_torsion_atom_site_label_1
 _restr_equal_torsion_site_symmetry_1
 _restr_equal_torsion_atom_site_label_2
 _restr_equal_torsion_site_symmetry_2
 _restr_equal_torsion_atom_site_label_3
 _restr_equal_torsion_site_symmetry_3
 _restr_equal_torsion_atom_site_label_4
 _restr_equal_torsion_site_symmetry_4
 _restr_equal_torsion_class_class_id
 _restr_equal_torsion_class_target_weight_param
 ? ? ? ? ? ? ? ? ? ?


#=======================================================================

# 9. ATOMIC COORDINATES AND DISPLACEMENT PARAMETERS

loop_
 _atom_site_label
 _atom_site_type_symbol
 _atom_site_fract_x
 _atom_site_fract_y
 _atom_site_fract_z
 _atom_site_adp_type
 _atom_site_U_iso_or_equiv
 _atom_site_site_symmetry_multiplicity
 _atom_site_occupancy
 _atom_site_calc_flag
 _atom_site_refinement_flags
 _atom_site_disorder_assembly
 _atom_site_disorder_group
  S1 S -0.6062(3) 0.69306(18) -0.8116(5) Uani 0.045(2) 4 1 d . . .
  C7 C -0.2878(6) 0.6638(4) -0.3678(7) Uani 0.039(4) 4 1 d . . .
  N2 N -0.3950(7) 0.6395(4) -0.3243(8) Uani 0.039(4) 4 1 d . . .
  C9 C -0.7420(6) 0.6015(5) -0.4018(7) Uani 0.053(3) 4 1 d . . .
  C3 C -0.6607(7) 0.5813(4) -0.6576(8) Uani 0.044(4) 4 1 d . . .
  C2 C -0.7037(7) 0.6108(4) -0.7983(10) Uani 0.054(5) 4 1 d . . .
  C6 C -0.2961(6) 0.7183(4) -0.4768(8) Uani 0.042(4) 4 1 d . . .
  C8 C -0.5123(7) 0.6209(4) -0.4096(10) Uani 0.036(4) 4 1 d . . .
  C14 C -0.1611(6) 0.6357(4) -0.2861(8) Uani 0.057(2) 4 1 d . . .
  N3 N -0.6010(7) 0.5854(4) -0.3538(8) Uani 0.044(4) 4 1 d . . .
  N1 N -0.4152(7) 0.7442(4) -0.5671(8) Uani 0.046(4) 4 1 d . . .
  C11 C -0.6402(7) 0.4828(4) -0.2013(8) Uani 0.065(4) 4 1 d . . .
  C10 C -0.8219(8) 0.5297(4) -0.3932(10) Uani 0.065(4) 4 1 d . . .
  C5 C -0.5165(7) 0.6936(4) -0.6298(7) Uani 0.035(4) 4 1 d . . .
  C12 C -0.5578(7) 0.5555(4) -0.2104(10) Uani 0.053(3) 4 1 d . . .
  C15 C -0.0430(8) 0.6603(4) -0.3043(8) Uani 0.057(2) 4 1 d . . .
  N4 N -0.7788(7) 0.4986(4) -0.2511(10) Uani 0.055(4) 4 1 d . . .
  C4 C -0.5610(7) 0.6293(4) -0.5645(9) Uani 0.041(4) 4 1 d . . .
  C17 C -0.1794(5) 0.7420(4) -0.4985(8) Uani 0.057(2) 4 1 d . . .
  C13 C -0.8543(9) 0.4326(5) -0.2307(12) Uani 0.115(7) 4 1 d . . .
  C1 C -0.8077(7) 0.5770(6) -0.9318(10) Uani 0.092(6) 4 1 d . . .
  C16 C -0.0528(7) 0.7169(4) -0.4108(7) Uani 0.057(2) 4 1 d . . .
  H1C1 H -0.895464 0.562485 -0.910822 Uani 0.1099 4 1 d . . .
  H2C1 H -0.830055 0.620999 -1.013606 Uani 0.1099 4 1 d . . .
  H3C1 H -0.770034 0.523925 -0.964012 Uani 0.1099 4 1 d . . .
  H1C3 H -0.6999 0.528497 -0.626322 Uani 0.0526 4 1 d . . .
  H1C10 H -0.92385 0.546078 -0.425277 Uani 0.0784 4 1 d . . .
  H2C10 H -0.811557 0.483991 -0.462772 Uani 0.0784 4 1 d . . .
  H1C13 H -0.953339 0.451891 -0.248782 Uani 0.1382 4 1 d . . .
  H2C13 H -0.855187 0.385441 -0.302711 Uani 0.1382 4 1 d . . .
  H3C13 H -0.811192 0.410874 -0.125381 Uani 0.1382 4 1 d . . .
  H1C9 H -0.774268 0.622875 -0.507783 Uani 0.064 4 1 d . . .
  H2C9 H -0.761051 0.649552 -0.34154 Uani 0.064 4 1 d . . .
  H1C11 H -0.620133 0.433968 -0.259447 Uani 0.0784 4 1 d . . .
  H2C11 H -0.609538 0.462262 -0.094884 Uani 0.0784 4 1 d . . .
  H1C12 H -0.568648 0.601848 -0.14218 Uani 0.064 4 1 d . . .
  H2C12 H -0.45598 0.538642 -0.178091 Uani 0.064 4 1 d . . .
  H1N1 H -0.428388 0.804141 -0.58811 Uani 0.0548 4 1 d . . .
  H1C14 H -0.153958 0.593007 -0.204991 Uani 0.0686 4 1 d . . .
  H1C15 H 0.050592 0.636855 -0.239549 Uani 0.0686 4 1 d . . .
  H1C17 H -0.187266 0.780727 -0.585252 Uani 0.0686 4 1 d . . .
  H1C16 H 0.033958 0.740353 -0.424845 Uani 0.0686 4 1 d . . .

loop_
 _atom_site_aniso_label
 _atom_site_aniso_type_symbol
 _atom_site_aniso_U_11
 _atom_site_aniso_U_22
 _atom_site_aniso_U_33
 _atom_site_aniso_U_12
 _atom_site_aniso_U_13
 _atom_site_aniso_U_23
 S1 S 0.069(3) 0.037(2) 0.031(4) 0.009(2) 0.020(2) 0.0148(19)
 C7 C 0.033(5) 0.050(5) 0.038(8) -0.011(4) 0.018(4) 0.001(4)
 N2 N 0.039(4) 0.042(5) 0.035(7) 0.001(4) 0.011(4) -0.008(3)
 C9 C 0.057(3) 0.059(4) 0.046(6) -0.015(3) 0.022(3) 0.013(3)
 C3 C 0.077(6) 0.034(5) 0.022(8) -0.003(5) 0.020(5) -0.004(4)
 C2 C 0.060(6) 0.048(5) 0.066(10) -0.007(5) 0.036(6) -0.006(5)
 C6 C 0.037(5) 0.032(5) 0.057(8) -0.003(4) 0.017(5) 0.013(4)
 C8 C 0.030(5) 0.033(5) 0.039(8) 0.004(4) 0.003(5) 0.000(4)
 C14 C 0.054(2) 0.067(3) 0.059(4) -0.003(2) 0.031(3) 0.019(2)
 N3 N 0.060(5) 0.056(5) 0.022(7) 0.018(4) 0.022(5) -0.001(4)
 N1 N 0.057(4) 0.025(4) 0.047(7) 0.000(5) 0.008(4) -0.009(4)
 C11 C 0.082(4) 0.067(5) 0.054(7) -0.010(4) 0.032(4) -0.005(3)
 C10 C 0.082(4) 0.067(5) 0.054(7) -0.010(4) 0.032(4) -0.005(3)
 C5 C 0.044(5) 0.019(4) 0.039(7) 0.008(4) 0.010(5) -0.008(4)
 C12 C 0.057(3) 0.059(4) 0.046(6) -0.015(3) 0.022(3) 0.013(3)
 C15 C 0.054(2) 0.067(3) 0.059(4) -0.003(2) 0.031(3) 0.019(2)
 N4 N 0.082(6) 0.029(4) 0.077(8) -0.017(4) 0.058(6) -0.010(4)
 C4 C 0.055(5) 0.053(6) 0.021(8) -0.021(5) 0.020(5) -0.012(5)
 C17 C 0.054(2) 0.067(3) 0.059(4) -0.003(2) 0.031(3) 0.019(2)
 C13 C 0.142(9) 0.095(7) 0.107(13) -0.069(7) 0.041(11) 0.007(6)
 C1 C 0.095(7) 0.085(8) 0.065(9) 0.017(7) -0.009(6) 0.005(5)
 C16 C 0.054(2) 0.067(3) 0.059(4) -0.003(2) 0.031(3) 0.019(2)
 H1C1 H 0.114538 0.10232 0.077972 0.020761 -0.010382 0.005757
 H2C1 H 0.114538 0.10232 0.077972 0.020761 -0.010382 0.005757
 H3C1 H 0.114538 0.10232 0.077972 0.020761 -0.010382 0.005757
 H1C3 H 0.092612 0.040909 0.026898 -0.003448 0.024292 -0.005335
 H1C10 H 0.097932 0.0809 0.064565 -0.011569 0.038647 -0.006399
 H2C10 H 0.097932 0.0809 0.064565 -0.011569 0.038647 -0.006399
 H1C13 H 0.170125 0.113638 0.128935 -0.083236 0.049625 0.008953
 H2C13 H 0.170125 0.113638 0.128935 -0.083236 0.049625 0.008953
 H3C13 H 0.170125 0.113638 0.128935 -0.083236 0.049625 0.008953
 H1C9 H 0.068783 0.071295 0.055628 -0.01821 0.026338 0.016012
 H2C9 H 0.068783 0.071295 0.055628 -0.01821 0.026338 0.016012
 H1C11 H 0.097932 0.0809 0.064565 -0.011569 0.038647 -0.006399
 H2C11 H 0.097932 0.0809 0.064565 -0.011569 0.038647 -0.006399
 H1C12 H 0.068783 0.071295 0.055628 -0.01821 0.026338 0.016012
 H2C12 H 0.068783 0.071295 0.055628 -0.01821 0.026338 0.016012
 H1N1 H 0.068375 0.02978 0.05686 0.000269 0.010147 -0.010625
 H1C14 H 0.065154 0.080714 0.070398 -0.003319 0.036827 0.022233
 H1C15 H 0.065154 0.080714 0.070398 -0.003319 0.036827 0.022233
 H1C17 H 0.065154 0.080714 0.070398 -0.003319 0.036827 0.022233
 H1C16 H 0.065154 0.080714 0.070398 -0.003319 0.036827 0.022233

loop_
 _jana_atom_site_ADP_C_label
 _jana_atom_site_ADP_C_type_symbol
 _jana_atom_site_ADP_C_111
 _jana_atom_site_ADP_C_112
 _jana_atom_site_ADP_C_113
 _jana_atom_site_ADP_C_122
 _jana_atom_site_ADP_C_123
 _jana_atom_site_ADP_C_133
 _jana_atom_site_ADP_C_222
 _jana_atom_site_ADP_C_223
 _jana_atom_site_ADP_C_233
 _jana_atom_site_ADP_C_333
 ? ? ? ? ? ? ? ? ? ? ? ?

loop_
 _jana_atom_site_ADP_D_label
 _jana_atom_site_ADP_D_type_symbol
 _jana_atom_site_ADP_D_1111
 _jana_atom_site_ADP_D_1112
 _jana_atom_site_ADP_D_1113
 _jana_atom_site_ADP_D_1122
 _jana_atom_site_ADP_D_1123
 _jana_atom_site_ADP_D_1133
 _jana_atom_site_ADP_D_1222
 _jana_atom_site_ADP_D_1223
 _jana_atom_site_ADP_D_1233
 _jana_atom_site_ADP_D_1333
 _jana_atom_site_ADP_D_2222
 _jana_atom_site_ADP_D_2223
 _jana_atom_site_ADP_D_2233
 _jana_atom_site_ADP_D_2333
 _jana_atom_site_ADP_D_3333
 ? ? ? ? ? ? ? ? ? ? ? ? ? ? ? ? ?

loop_
 _jana_atom_site_ADP_E_label
 _jana_atom_site_ADP_E_type_symbol
 _jana_atom_site_ADP_E_11111
 _jana_atom_site_ADP_E_11112
 _jana_atom_site_ADP_E_11113
 _jana_atom_site_ADP_E_11122
 _jana_atom_site_ADP_E_11123
 _jana_atom_site_ADP_E_11133
 _jana_atom_site_ADP_E_11222
 _jana_atom_site_ADP_E_11223
 _jana_atom_site_ADP_E_11233
 _jana_atom_site_ADP_E_11333
 _jana_atom_site_ADP_E_12222
 _jana_atom_site_ADP_E_12223
 _jana_atom_site_ADP_E_12233
 _jana_atom_site_ADP_E_12333
 _jana_atom_site_ADP_E_13333
 _jana_atom_site_ADP_E_22222
 _jana_atom_site_ADP_E_22223
 _jana_atom_site_ADP_E_22233
 _jana_atom_site_ADP_E_22333
 _jana_atom_site_ADP_E_23333
 _jana_atom_site_ADP_E_33333
 ? ? ? ? ? ? ? ? ? ? ? ? ? ? ? ? ? ? ? ? ? ? ?

loop_
 _jana_atom_site_ADP_F_label
 _jana_atom_site_ADP_F_type_symbol
 _jana_atom_site_ADP_F_111111
 _jana_atom_site_ADP_F_111112
 _jana_atom_site_ADP_F_111113
 _jana_atom_site_ADP_F_111122
 _jana_atom_site_ADP_F_111123
 _jana_atom_site_ADP_F_111133
 _jana_atom_site_ADP_F_111222
 _jana_atom_site_ADP_F_111223
 _jana_atom_site_ADP_F_111233
 _jana_atom_site_ADP_F_111333
 _jana_atom_site_ADP_F_112222
 _jana_atom_site_ADP_F_112223
 _jana_atom_site_ADP_F_112233
 _jana_atom_site_ADP_F_112333
 _jana_atom_site_ADP_F_113333
 _jana_atom_site_ADP_F_122222
 _jana_atom_site_ADP_F_122223
 _jana_atom_site_ADP_F_122233
 _jana_atom_site_ADP_F_122333
 _jana_atom_site_ADP_F_123333
 _jana_atom_site_ADP_F_133333
 _jana_atom_site_ADP_F_222222
 _jana_atom_site_ADP_F_222223
 _jana_atom_site_ADP_F_222233
 _jana_atom_site_ADP_F_222333
 _jana_atom_site_ADP_F_223333
 _jana_atom_site_ADP_F_233333
 _jana_atom_site_ADP_F_333333
 ? ? ? ? ? ? ? ? ? ? ? ? ? ? ? ? ? ? ? ? ? ? ? ? ? ? ? ? ? ?


#=======================================================================

# 10. MOLECULAR GEOMETRY


loop_
 _geom_bond_atom_site_label_1
 _geom_bond_atom_site_label_2
 _geom_bond_site_symmetry_1
 _geom_bond_site_symmetry_2
 _geom_bond_distance
 _geom_bond_publ_flag
  S1 C2 . . 1.744(8) ?
  S1 C5 . . 1.744(7) ?
  C7 N2 . . 1.421(11) ?
  C7 C6 . . 1.397(10) ?
  C7 C14 . . 1.397(8) ?
  N2 C8 . . 1.286(9) ?
  C9 N3 . . 1.441(10) ?
  C9 C10 . . 1.479(11) ?
  C9 H1C9 . . 1.06 ?
  C9 H2C9 . . 1.06 ?
  C3 C2 . . 1.414(12) ?
  C3 C4 . . 1.395(10) ?
  C3 H1C3 . . 1.06 ?
  C2 C1 . . 1.520(11) ?
  C6 N1 . . 1.351(9) ?
  C6 C17 . . 1.397(10) ?
  C8 N3 . . 1.390(13) ?
  C8 C4 . . 1.468(13) ?
  C14 C15 . . 1.400(11) ?
  C14 H1C14 . . 1.06 ?
  N3 C12 . . 1.440(12) ?
  N1 C5 . . 1.339(9) ?
  N1 H1N1 . . 1.01 ?
  C11 C12 . . 1.510(10) ?
  C11 N4 . . 1.415(10) ?
  C11 H1C11 . . 1.06 ?
  C11 H2C11 . . 1.06 ?
  C10 N4 . . 1.435(13) ?
  C10 H1C10 . . 1.06 ?
  C10 H2C10 . . 1.06 ?
  C5 C4 . . 1.414(11) ?
  C12 H1C12 . . 1.06 ?
  C12 H2C12 . . 1.06 ?
  C15 C16 . . 1.397(10) ?
  C15 H1C15 . . 1.06 ?
  N4 C13 . . 1.413(12) ?
  C17 C16 . . 1.397(8) ?
  C17 H1C17 . . 1.06 ?
  C13 H1C13 . . 1.06 ?
  C13 H2C13 . . 1.06 ?
  C13 H3C13 . . 1.06 ?
  C1 H1C1 . . 1.06 ?
  C1 H2C1 . . 1.06 ?
  C1 H3C1 . . 1.06 ?
  C16 H1C16 . . 1.06 ?

loop_
 _geom_angle_atom_site_label_1
 _geom_angle_atom_site_label_2
 _geom_angle_atom_site_label_3
 _geom_angle_site_symmetry_1
 _geom_angle_site_symmetry_2
 _geom_angle_site_symmetry_3
 _geom_angle
 _geom_angle_publ_flag
  C2 S1 C5 . . . 92.8(4) ?
  N2 C7 C6 . . . 125.9(5) ?
  N2 C7 C14 . . . 116.6(6) ?
  C6 C7 C14 . . . 117.2(6) ?
  C7 N2 C8 . . . 124.5(8) ?
  N3 C9 C10 . . . 113.2(6) ?
  N3 C9 H1C9 . . . 109.47 ?
  N3 C9 H2C9 . . . 109.47 ?
  C10 C9 H1C9 . . . 109.47 ?
  C10 C9 H2C9 . . . 109.47 ?
  H1C9 C9 H2C9 . . . 105.5 ?
  C2 C3 C4 . . . 112.5(7) ?
  C2 C3 H1C3 . . . 123.74 ?
  C4 C3 H1C3 . . . 123.74 ?
  S1 C2 C3 . . . 110.5(5) ?
  S1 C2 C1 . . . 119.4(7) ?
  C3 C2 C1 . . . 129.9(7) ?
  C7 C6 N1 . . . 121.1(7) ?
  C7 C6 C17 . . . 119.2(5) ?
  N1 C6 C17 . . . 119.5(7) ?
  N2 C8 N3 . . . 118.4(8) ?
  N2 C8 C4 . . . 126.1(9) ?
  N3 C8 C4 . . . 115.4(6) ?
  C7 C14 C15 . . . 124.3(7) ?
  C7 C14 H1C14 . . . 117.87 ?
  C15 C14 H1C14 . . . 117.87 ?
  C9 N3 C8 . . . 124.9(6) ?
  C9 N3 C12 . . . 109.3(7) ?
  C8 N3 C12 . . . 121.6(6) ?
  C6 N1 C5 . . . 122.7(6) ?
  C6 N1 H1N1 . . . 118.64 ?
  C5 N1 H1N1 . . . 118.64 ?
  C12 C11 N4 . . . 113.3(6) ?
  C12 C11 H1C11 . . . 109.47 ?
  C12 C11 H2C11 . . . 109.47 ?
  N4 C11 H1C11 . . . 109.47 ?
  N4 C11 H2C11 . . . 109.47 ?
  H1C11 C11 H2C11 . . . 105.37 ?
  C9 C10 N4 . . . 110.6(6) ?
  C9 C10 H1C10 . . . 109.47 ?
  C9 C10 H2C10 . . . 109.47 ?
  N4 C10 H1C10 . . . 109.47 ?
  N4 C10 H2C10 . . . 109.47 ?
  H1C10 C10 H2C10 . . . 108.27 ?
  S1 C5 N1 . . . 123.8(6) ?
  S1 C5 C4 . . . 109.4(5) ?
  N1 C5 C4 . . . 126.6(6) ?
  N3 C12 C11 . . . 110.0(6) ?
  N3 C12 H1C12 . . . 109.47 ?
  N3 C12 H2C12 . . . 109.47 ?
  C11 C12 H1C12 . . . 109.47 ?
  C11 C12 H2C12 . . . 109.47 ?
  H1C12 C12 H2C12 . . . 108.9 ?
  C14 C15 C16 . . . 117.7(6) ?
  C14 C15 H1C15 . . . 121.15 ?
  C16 C15 H1C15 . . . 121.15 ?
  C11 N4 C10 . . . 110.6(8) ?
  C11 N4 C13 . . . 112.9(6) ?
  C10 N4 C13 . . . 114.7(7) ?
  C3 C4 C8 . . . 124.4(8) ?
  C3 C4 C5 . . . 114.6(7) ?
  C8 C4 C5 . . . 120.8(6) ?
  C6 C17 C16 . . . 122.8(7) ?
  C6 C17 H1C17 . . . 118.6 ?
  C16 C17 H1C17 . . . 118.6 ?
  N4 C13 H1C13 . . . 109.47 ?
  N4 C13 H2C13 . . . 109.47 ?
  N4 C13 H3C13 . . . 109.47 ?
  H1C13 C13 H2C13 . . . 109.47 ?
  H1C13 C13 H3C13 . . . 109.47 ?
  H2C13 C13 H3C13 . . . 109.47 ?
  C2 C1 H1C1 . . . 109.47 ?
  C2 C1 H2C1 . . . 109.47 ?
  C2 C1 H3C1 . . . 109.47 ?
  H1C1 C1 H2C1 . . . 109.47 ?
  H1C1 C1 H3C1 . . . 109.47 ?
  H2C1 C1 H3C1 . . . 109.47 ?
  C15 C16 C17 . . . 118.6(7) ?
  C15 C16 H1C16 . . . 120.7 ?
  C17 C16 H1C16 . . . 120.7 ?

loop_
 _geom_torsion_atom_site_label_1
 _geom_torsion_atom_site_label_2
 _geom_torsion_atom_site_label_3
 _geom_torsion_atom_site_label_4
 _geom_torsion_site_symmetry_1
 _geom_torsion_site_symmetry_2
 _geom_torsion_site_symmetry_3
 _geom_torsion_site_symmetry_4
 _geom_torsion
 _geom_torsion_publ_flag
 ? ? ? ? ? ? ? ? ? ?

loop_
 _geom_hbond_atom_site_label_D
 _geom_hbond_atom_site_label_H
 _geom_hbond_atom_site_label_A
 _geom_hbond_site_symmetry_D
 _geom_hbond_site_symmetry_H
 _geom_hbond_site_symmetry_A
 _geom_hbond_distance_DH
 _geom_hbond_distance_HA
 _geom_hbond_distance_DA
 _geom_hbond_angle_DHA
 _geom_hbond_publ_flag
  C9 H1C9 C3 . . .   1.06   2.35   3.010(12)   119.32 ?


#=======================================================================

# 11. STRUCTURE-FACTOR LIST

loop_
 _reflns_scale_group_code
 _reflns_scale_meas_intensity
3%1     710.418
4%1     783.952
5%1     716.847
9%1     675.373
10%1    837.045
11%1    839.085
12%1    686.711
13%1    809.026
14%1    678.942
15%1    697.534
16%1    737.751
17%1    737.641
19%1   1006.298
20%1    824.471
21%1    979.388
22%1    652.982
23%1    637.433
27%1    739.099
29%1    664.741
30%1    689.164
31%1    769.703
32%1    756.044
33%1    747.723
34%1    814.316
35%1    802.662
36%1    784.002
37%1    721.002
38%1    719.901
39%1    677.198
40%1    686.396
41%1    783.319
42%1    753.972
43%1    848.261
44%1    907.696
45%1    919.203
46%1   1035.438
47%1    921.169
48%1    959.811
49%1    856.549
50%1    757.191
51%1    805.729
53%1    547.185
54%1    674.212
55%1    750.311
56%1    653.883
57%1    726.263
58%1    727.713
59%1    785.073
60%1    819.287
61%1    821.342
3%2     733.041
4%2     781.755
5%2     736.992
9%2     712.987
10%2    822.406
11%2    846.242
12%2    703.665
13%2    813.127
14%2    698.338
15%2    710.614
16%2    759.735
17%2    712.611
19%2   1029.242
20%2    841.607
21%2   1023.509
22%2    669.433
23%2    636.830
27%2    712.740
30%2    717.212
31%2    782.035
32%2    752.985
33%2    744.913
34%2    817.588
35%2    809.767
36%2    814.427
37%2    734.747
38%2    733.175
39%2    701.849
40%2    743.727
41%2    760.946
42%2    778.674
43%2    865.307
44%2    937.901
45%2    954.718
46%2   1031.049
47%2    935.144
48%2    988.425
49%2    903.076
50%2    745.490
51%2    828.253
52%2    734.984
53%2    557.092
54%2    670.329
55%2    736.399
56%2    664.750
57%2    746.860
58%2    740.539
59%2    769.799
60%2    823.349
loop_
 _refln_index_h
 _refln_index_k
 _refln_index_l
 _refln_intensity_calc
 _refln_intensity_meas
 _refln_intensity_sigma
 _refln_scale_group_code
 _refln_observed_status
   5   6  -9     35.94     12.50     19.30   3%1 <
   6   3  -9     87.63     74.40     25.90   3%1 <
   3   9  -8      8.07     -1.20     15.70   3%1 <
   4   6  -8    208.49    144.10     30.20   3%1 o
   5   4  -8     91.58     42.50     28.00   3%1 <
   6   1  -8    251.29    146.40     32.90   3%1 o
   8  -4  -8    162.25    149.30     33.80   3%1 o
   2   9  -7      5.44      9.10     19.00   3%1 <
   3   7  -7     27.35     25.80     22.90   3%1 <
   4   4  -7     85.22     82.70     30.10   3%1 <
   6  -1  -7    148.94     92.40     31.70   3%1 <
   0  12  -6      9.27      7.80     14.80   3%1 <
   1  10  -6     10.70     -6.70     18.10   3%1 <
   2   7  -6    254.24    121.00     31.10   3%1 o
   3   5  -6    169.78     97.00     32.50   3%1 <
   6  -3  -6    295.06    418.20     49.80   3%1 o
  -1  13  -5     41.83      2.00     14.60   3%1 <
   0  10  -5     11.73     30.90     22.10   3%1 <
   1   8  -5     33.18     31.30     24.20   3%1 <
   2   5  -5    402.30    436.50     45.90   3%1 o
   6  -5  -5    102.11    222.50     62.00   3%1 o
  -2  13  -4      3.48     25.80     18.50   3%1 <
  -1  11  -4     17.48      8.60     21.40   3%1 <
   0   8  -4    109.16    224.90     35.90   3%1 o
   1   6  -4     28.85     91.80     37.90   3%1 <
  -2  11  -3     30.70    126.40     31.70   3%1 o
   0   6  -3    457.82    245.40     49.20   3%1 o
   7 -12  -3    109.57     52.40     25.90   3%1 <
  -4  14  -2      4.56     16.80     19.00   3%1 <
  -2   9  -2    412.16    467.10     50.20   3%1 o
  -4  12  -1      7.45     50.50     22.70   3%1 <
  -2   7  -1     53.45    251.90     51.10   3%1 o
   2  -3  -1  17346.00  17007.80    273.20   3%1 o
   5 -11  -1     88.34     41.10     32.50   3%1 <
  -4  10   0    151.15    148.40     33.00   3%1 o
  -2   5   0    348.69    807.50     88.00   3%1 o
   3  -8   0    432.75    528.50     64.90   3%1 o
   5 -13   0     31.32     60.30     28.70   3%1 <
  -4   8   1     22.61    137.00     44.20   3%1 o
   3 -10   1    263.13    236.60     45.10   3%1 o
   4 -13   1     18.60     51.00     27.90   3%1 <
   1  -7   2    493.71    389.70     58.90   3%1 o
   3 -12   2    106.85    117.90     32.10   3%1 o
  -7  11   3     46.58     48.10     28.70   3%1 <
  -1  -4   3   3581.90   4213.30    138.40   3%1 o
   1  -9   3     15.05     74.70     38.30   3%1 <
   2 -12   3      8.17     48.60     27.60   3%1 <
  -7   9   4     13.31     93.80     44.90   3%1 <
  -3  -1   4   1726.40   1116.30     88.40   3%1 o
  -1  -6   4     27.53     67.70     43.80   3%1 <
   0  -9   4    128.88    262.50     42.70   3%1 o
   1 -11   4     15.78     16.20     27.50   3%1 <
  -5   2   5    121.03     93.20     51.50   3%1 <
  -3  -3   5     26.05    100.70     48.10   3%1 <
  -1  -8   5     40.72     25.80     32.20   3%1 <
   0 -11   5     47.18     40.00     26.10   3%1 <
  -5   0   6     44.84    120.00     41.70   3%1 <
  -3  -5   6    203.29    142.20     37.80   3%1 o
  -2  -8   6     26.00     81.50     33.60   3%1 <
  -1 -11   6     97.03     79.50     29.30   3%1 <
  -4  -5   7    231.17    182.20     41.40   3%1 o
  -2 -10   7     86.26    102.10     29.10   3%1 o
  -8   3   8     50.57     88.70     34.10   3%1 <
  -6  -2   8    340.72    314.30     45.20   3%1 o
  -4  -7   8     28.49     14.40     23.10   3%1 <
  -6  -4   9     17.87      4.80     24.60   3%1 <
   6   4  -9     44.94     39.30     20.10   4%1 <
   7   1  -9     57.68     59.10     25.80   4%1 <
   4   7  -8     32.78     21.40     23.80   4%1 <
   6   2  -8    381.97    221.40     36.70   4%1 o
   7  -1  -8    114.07     82.60     31.60   4%1 <
   2  10  -7    102.17     32.20     19.40   4%1 <
   4   5  -7    194.08    149.70     32.70   4%1 o
   5   2  -7    113.89    160.80     36.60   4%1 o
   8  -6  -7    119.15      0.10     38.60   4%1 <
   2   8  -6     24.51     61.60     25.60   4%1 <
   5   0  -6     32.70    169.80     40.20   4%1 o
   0  11  -5     62.29     41.60     21.50   4%1 <
   2   6  -5     16.88    -54.20     26.50   4%1 <
   3   3  -5     43.37    150.60     41.50   4%1 o
   6  -5  -5     89.24    222.50     62.00   4%1 o
  -1  11  -4     18.55      8.60     21.40   4%1 <
   0   9  -4    194.76    289.20     34.80   4%1 o
   1   6  -4     35.38     91.80     37.90   4%1 <
   3   1  -4    495.04    750.60     69.20   4%1 o
   7 -10  -4     44.16     91.40     41.80   4%1 <
  -3  14  -3     18.62     -8.30     14.50   4%1 <
  -2  12  -3     52.70     83.30     27.50   4%1 o
  -1   9  -3     23.16     36.20     28.00   4%1 <
   1   4  -3   5453.40   4843.50    135.80   4%1 o
  -3  12  -2    129.12    150.70     28.50   4%1 o
  -1   7  -2   1112.70    866.50     66.30   4%1 o
   5  -9  -2    370.98    424.30     55.90   4%1 o
   6 -12  -2      5.44     31.80     28.60   4%1 <
  -3  10  -1    225.57    282.50     38.40   4%1 o
  -1   5  -1   3349.80   3239.60    121.90   4%1 o
  -5  13   0     44.73     57.90     23.10   4%1 <
  -3   8   0    368.29    530.70     58.00   4%1 o
   4 -11   0    136.15    115.30     35.50   4%1 o
   5 -14   0     14.05    -13.60     23.20   4%1 <
  -6  13   1     22.67    -19.10     21.30   4%1 <
  -2   3   1  26661.00  27440.30    328.00   4%1 o
   1  -5   1   3214.10   3299.00    129.60   4%1 o
   2  -8   1     38.63    119.20     48.40   4%1 <
  -6  11   2      3.20      3.70     28.90   4%1 <
  -4   6   2    753.20   1014.90     90.80   4%1 o
  -1  -2   2   1988.90   1691.40    137.90   4%1 o
   2 -10   2    460.34    344.20     47.70   4%1 o
   3 -13   2     20.99      1.70     24.90   4%1 <
   0  -7   3    829.92    655.30     67.80   4%1 o
   1 -10   3      3.57    -16.40     27.10   4%1 <
   2 -13   3      5.98     -1.20     21.50   4%1 <
  -2  -4   4   2799.50   3278.60    115.10   4%1 o
   1 -12   4      3.70     23.90     26.20   4%1 <
  -4  -1   5    122.67    210.10     55.20   4%1 o
  -2  -6   5     31.42     44.70     40.70   4%1 <
  -1  -9   5    127.13     56.70     34.70   4%1 <
   0 -12   5     45.36     16.60     23.20   4%1 <
  -6   2   6    135.55    145.10     46.20   4%1 o
  -4  -3   6    207.63    358.90     49.80   4%1 o
  -3  -6   6      9.74     98.00     32.60   4%1 o
  -2  -9   6    304.77    234.20     38.50   4%1 o
  -1 -11   6    108.27     79.50     29.30   4%1 <
  -8   5   7     26.80     -0.50     26.90   4%1 <
  -5  -3   7     15.64     73.60     36.00   4%1 <
  -3  -8   7    146.38    133.60     33.60   4%1 o
  -2 -11   7      3.75     -7.60     22.10   4%1 <
  -7   0   8     21.81     44.50     30.40   4%1 <
  -5  -5   8     32.63     13.50     28.50   4%1 <
  -4  -8   8     17.02     -3.80     19.60   4%1 <
  -7  -2   9    220.05    122.90     34.10   4%1 o
  -6  -5   9    114.47     55.00     26.40   4%1 <
   6   5  -9    103.78      3.70     17.50   5%1 <
   7   2  -9    220.25    110.30     28.30   5%1 o
   4   8  -8      6.03     -5.80     15.80   5%1 <
   6   3  -8    394.74    357.40     42.40   5%1 o
   7   0  -8     53.44     68.10     30.00   5%1 <
   8  -3  -8     49.43      6.30     24.90   5%1 <
   2  11  -7      3.49     -1.40     15.50   5%1 <
   3   9  -7    195.48    168.10     32.20   5%1 o
   4   6  -7    608.01    538.80     52.20   5%1 o
   5   3  -7     23.11     92.20     31.40   5%1 <
   1  12  -6      3.00     -8.80     15.70   5%1 <
   2   9  -6    254.99    202.20     32.30   5%1 o
   3   6  -6      9.75     -4.70     20.40   5%1 <
   0  12  -5     29.66     17.50     17.50   5%1 <
   2   7  -5    256.14    157.90     36.10   5%1 o
   3   4  -5     22.74     -8.70     30.00   5%1 <
   4   1  -5     63.51     70.50     38.30   5%1 <
   0  10  -4     38.41     57.60     27.40   5%1 <
   1   7  -4    266.66    309.80     42.10   5%1 o
  -2  13  -3      9.06     -8.40     20.40   5%1 <
  -1  10  -3     16.65     -8.30     23.10   5%1 <
   3  -1  -3    883.79    554.60     88.40   5%1 o
   6 -10  -3     62.72    139.80     43.60   5%1 o
  -3  13  -2      9.77      1.70     20.20   5%1 <
   0   5  -2    884.75    897.80     79.20   5%1 o
  -4  13  -1      3.72      4.50     18.60   5%1 <
  -3  11  -1    106.45     63.60     34.00   5%1 <
  -2   8  -1     52.16     63.60     40.00   5%1 <
   4  -9  -1     65.51    146.90     49.00   5%1 <
   5 -12  -1    104.71     98.70     31.10   5%1 o
  -4  11   0    104.66     69.30     27.40   5%1 <
   4 -12   0     31.11     38.60     31.90   5%1 <
  -5   9   2    429.57    433.90     48.60   5%1 o
   0  -5   2    864.49    821.30     87.30   5%1 o
   1  -8   2    569.45    239.10     50.20   5%1 o
   2 -11   2     68.47     92.90     34.20   5%1 <
   3 -14   2    125.07     88.80     29.80   5%1 <
  -6   9   3    460.82    438.40     60.20   5%1 o
  -2  -2   3    218.98    458.90     85.10   5%1 o
  -1  -5   3   3180.80   3688.90    129.40   5%1 o
   0  -8   3   1167.50   1232.80     77.40   5%1 o
   1 -11   3    121.98    162.60     37.20   5%1 o
   2 -14   3     15.67     44.50     25.80   5%1 <
   1 -13   4      6.31      3.70     21.40   5%1 <
  -3  -4   5     11.17     36.20     41.10   5%1 <
  -2  -7   5    295.68     67.20     41.20   5%1 <
  -1 -10   5    226.45    296.00     41.90   5%1 o
   0 -13   5    190.20    170.80     31.90   5%1 o
  -5  -1   6     11.93     78.30     42.40   5%1 <
  -4  -4   6     76.69     93.90     38.60   5%1 <
  -3  -7   6      4.29     57.30     37.40   5%1 <
  -2 -10   6     22.16    109.80     31.50   5%1 o
  -1 -13   6     13.41     -2.40     21.20   5%1 <
  -7   2   7     22.22     28.40     36.20   5%1 <
  -6  -1   7     70.69      6.10     34.50   5%1 <
  -5  -4   7    124.55     74.50     33.70   5%1 <
  -4  -7   7    153.66    254.50     41.10   5%1 o
  -3 -10   7    144.10    219.60     35.40   5%1 o
  -8   2   8     15.93     45.90     33.80   5%1 <
  -7  -1   8     40.89    111.60     37.10   5%1 o
  -4  -9   8      6.31     15.50     18.30   5%1 <
  -7  -3   9     19.66    -14.00     24.00   5%1 <
   6   7  -8      1.62     22.60     16.70   9%1 <
   7   3  -8      5.94    -16.30     20.90   9%1 <
   4  11  -7     13.90     -7.20     15.00   9%1 <
   4  10  -7     38.08     24.60     21.00   9%1 <
   5   7  -7    257.67    197.80     40.20   9%1 o
   6   3  -7     49.85     32.80     28.70   9%1 <
   3  11  -6     43.15     32.50     17.50   9%1 <
   4   7  -6      0.63     44.30     24.80   9%1 <
   1  14  -5      0.64      4.90     12.00   9%1 <
   2  11  -5     58.26     62.00     18.20   9%1 o
   3   7  -5     74.18    243.50     37.40   9%1 o
   6  -4  -5    849.18    523.00     66.80   9%1 o
   7  -8  -5    674.10    989.50    110.50   9%1 o
   0  14  -4     31.00     26.80     17.80   9%1 <
   1  11  -4     61.50     66.40     23.70   9%1 <
   2   7  -4    179.28    139.00     36.20   9%1 o
   4   0  -4   1600.50   1558.70     84.40   9%1 o
   5  -4  -4     75.24    133.10     85.40   9%1 <
   7 -12  -4     83.60     66.60     35.40   9%1 <
  -1  14  -3     74.51     31.20     24.10   9%1 <
   0  11  -3     15.80     49.80     26.90   9%1 <
   1   7  -3      3.22     19.10     31.80   9%1 <
   6 -12  -3     12.21     37.50     35.00   9%1 <
  -2  14  -2     43.92     20.20     20.30   9%1 <
  -1  11  -2    100.08    101.70     28.10   9%1 o
   0   7  -2    113.02     85.60     44.70   9%1 <
   2   0  -2     35.66    108.20     97.80   9%1 <
   5 -12  -2    163.10    261.50     45.00   9%1 o
  -3  14  -1      5.98     36.10     20.80   9%1 <
  -2  11  -1     73.07     57.70     28.10   9%1 <
   4 -12  -1     47.94    134.40     36.60   9%1 o
  -4  14   0     20.54     -6.00     18.20   9%1 <
  -3  11   0     20.13      8.50     26.90   9%1 <
   3 -12   0     73.72    132.70     35.80   9%1 o
  -5  14   1     30.16      2.00     22.30   9%1 <
  -4  11   1     25.36     -6.60     25.60   9%1 <
   1  -8   1     81.68    411.80     58.90   9%1 o
   2 -12   1     24.14     16.00     28.80   9%1 <
  -2   0   2     49.07    222.40    116.90   9%1 <
  -1  -4   2   2951.80   2650.60    121.00   9%1 o
   0  -8   2    804.52    756.10     63.00   9%1 o
   1 -12   2     25.78     57.90     28.90   9%1 <
  -5   7   3    720.36    354.60     83.40   9%1 o
  -2  -4   3    743.72    715.70     75.50   9%1 o
  -1  -8   3    218.17    382.50     53.80   9%1 o
   0 -12   3    215.50    124.20     35.60   9%1 o
  -6   7   4     20.63    257.50    102.80   9%1 <
  -3  -4   4     81.06    162.30     53.90   9%1 o
  -2  -8   4    946.93   1070.00     68.20   9%1 o
  -1 -12   4    166.37    159.90     34.20   9%1 o
  -4  -4   5    151.14    238.40     47.70   9%1 o
  -3  -8   5     37.12     62.80     33.00   9%1 <
  -2 -12   5     24.25     58.70     27.20   9%1 <
  -7   3   6    103.66    110.30     42.90   9%1 <
  -5  -4   6     37.30     22.90     34.00   9%1 <
  -4  -8   6      1.01    -15.30     24.40   9%1 <
  -3 -12   6      1.83     -2.20     20.40   9%1 <
  -8   3   7     69.32     34.50     36.60   9%1 <
  -6  -4   7      1.10    -13.60     25.20   9%1 <
  -5  -8   7      1.52    -14.50     22.90   9%1 <
  -8  -1   8      6.35     16.50     22.00   9%1 <
  -7  -5   8     44.11      8.80     21.30   9%1 <
  -6  -8   8      2.52     36.70     23.60   9%1 <
   6   8  -8     28.97     15.60     15.60  10%1 <
   7   5  -8     71.92     86.50     24.10  10%1 o
   5   9  -7     30.05      7.90     18.30  10%1 <
   6   5  -7     42.88    -22.00     22.20  10%1 <
   3  13  -6      9.59      7.70     13.30  10%1 <
   3  12  -6      3.59    -10.80     12.80  10%1 <
   4   9  -6    156.58     52.60     24.00  10%1 <
   5   5  -6    669.96    631.80     52.40  10%1 o
   2  13  -5     19.77     10.20     15.00  10%1 <
   2  12  -5     42.63     34.50     16.50  10%1 <
   3   9  -5    348.52    234.00     36.90  10%1 o
   4   5  -5     62.25     38.00     29.40  10%1 <
   7  -8  -5    967.53    989.50    110.50  10%1 o
   1  12  -4     95.00    104.50     24.20  10%1 o
   6  -8  -4   4068.30   4470.40    143.20  10%1 o
   0  12  -3    221.19    186.10     29.80  10%1 o
   1   8  -3    345.16    303.70     40.60  10%1 o
   5  -8  -3    218.08    524.50     75.70  10%1 o
  -1  12  -2     22.23      8.10     21.20  10%1 <
   0   8  -2    950.82    781.00     60.70  10%1 o
   5 -13  -2     50.03    157.60     36.30  10%1 o
  -2  12  -1     32.35     40.40     26.30  10%1 <
  -1   8  -1    146.66    190.60     46.90  10%1 o
   2  -4  -1  30770.00  31688.60    344.70  10%1 o
   4 -13  -1    632.75    430.60     49.70  10%1 o
  -4  15   0      6.17     -2.30     16.50  10%1 <
  -3  12   0    159.42     56.60     28.40  10%1 <
  -2   8   0   1144.00   1069.30     74.70  10%1 o
  -1   4   0   3816.40   4285.70    156.30  10%1 o
   3 -13   0     29.80    100.00     32.60  10%1 o
  -3   8   1    135.64    169.80     56.80  10%1 <
   1  -9   1    575.95    649.60     70.50  10%1 o
   2 -13   1     13.14     31.80     29.10  10%1 <
   0  -9   2     57.87     33.60     35.90  10%1 <
   1 -13   2      8.30     31.20     25.40  10%1 <
  -6  11   3    182.24    249.40     46.60  10%1 o
  -2  -5   3    158.37     28.90     54.50  10%1 <
  -1  -9   3     45.53     68.10     37.90  10%1 <
   0 -13   3     80.74     56.40     30.40  10%1 <
   0 -14   3     27.63     42.50     25.90  10%1 <
  -7  11   4     36.37    160.80     46.70  10%1 o
  -4  -1   4    797.83    653.40     68.10  10%1 o
  -3  -5   4    209.08    200.50     49.60  10%1 o
  -2  -9   4    680.33    456.50     53.20  10%1 o
  -1 -13   4     21.58      1.60     23.90  10%1 <
  -1 -14   4      7.23     -1.30     22.80  10%1 <
  -6   3   5    652.45     55.10     53.70  10%1 <
  -5  -1   5    266.02    214.40     52.00  10%1 o
  -4  -5   5     26.61     72.60     37.80  10%1 <
  -3  -9   5    314.71    178.20     38.00  10%1 o
  -3 -10   5    109.54     62.30     34.20  10%1 <
  -2 -14   5    101.44     91.40     26.00  10%1 o
  -5  -6   6     83.38     23.00     29.90  10%1 <
  -4 -10   6    434.38    392.80     43.10  10%1 o
  -8   2   7     48.18      1.90     30.00  10%1 <
  -7  -2   7     10.71      2.70     30.20  10%1 <
  -6  -6   7     43.20    114.80     34.50  10%1 o
  -5 -10   7      8.30    -14.40     18.60  10%1 <
  -8  -2   8     35.27     14.30     25.70  10%1 <
  -7  -6   8     46.65     20.50     21.50  10%1 <
   7   6  -8     43.47     11.40     19.00  11%1 <
   8   2  -8      9.01     55.20     25.20  11%1 <
   5  10  -7      6.18     -6.90     16.80  11%1 <
   6   6  -7     45.20    101.80     31.00  11%1 o
   8  -3  -7     43.67     68.20     31.60  11%1 <
   4  10  -6    390.42    289.60     36.90  11%1 o
   5   6  -6     15.18     46.50     31.70  11%1 <
   6   1  -6      8.60     10.10     29.90  11%1 <
   7  -3  -6     99.62     69.10     41.20  11%1 <
   2  14  -5     18.63     59.50     17.60  11%1 o
   3  10  -5    118.68     96.90     29.00  11%1 o
   4   6  -5    240.97     24.90     27.50  11%1 <
   5   1  -5    260.89    114.80     40.40  11%1 <
   7  -8  -5   1062.40    989.50    110.50  11%1 o
   1  14  -4      5.46      8.40     16.10  11%1 <
   1  13  -4     26.68    -11.60     17.10  11%1 <
   2  10  -4     76.02     84.60     26.70  11%1 o
   3   5  -4    183.28    114.70     35.50  11%1 o
   4   1  -4    694.22    551.90     60.60  11%1 o
   0  14  -3      6.38     19.20     18.70  11%1 <
   0  13  -3    169.28    125.10     28.60  11%1 o
   1   9  -3     24.61     38.50     27.00  11%1 <
   2   5  -3    150.63     88.50     44.30  11%1 <
   3   1  -3    619.38    904.90     88.10  11%1 o
   6 -13  -3    107.92    108.70     35.00  11%1 o
  -1  13  -2      4.79     23.70     25.20  11%1 <
   0   9  -2     41.88     38.50     36.30  11%1 <
   1   5  -2   6800.70   4990.70    141.90  11%1 o
  -2  13  -1     26.50     -0.60     23.80  11%1 <
  -1   9  -1    311.63    577.90     59.30  11%1 o
   3  -9  -1    982.57    402.10     67.10  11%1 o
   4 -14  -1      5.75    -20.60     27.20  11%1 <
  -3  13   0     39.08     -1.20     24.70  11%1 <
   3 -14   0     13.72     -0.20     28.60  11%1 <
  -4  12   1     34.94    101.50     30.40  11%1 o
  -3   8   1    114.17    169.80     56.80  11%1 <
  -2   4   1  30095.00  32571.50    355.90  11%1 o
   0  -5   1    193.43    372.50     85.90  11%1 o
   2 -14   1     50.66     53.40     30.20  11%1 <
   2 -15   1      1.57     11.00     22.80  11%1 <
  -5  12   2    184.35    207.20     39.10  11%1 o
  -4   8   2    197.94    545.70     73.40  11%1 o
  -1  -5   2   6648.10   8665.20    177.80  11%1 o
   0 -10   2    176.47    140.10     43.80  11%1 o
   1 -14   2     54.35     49.00     27.40  11%1 <
   1 -15   2      4.32      4.80     25.30  11%1 <
  -3  -1   3   2239.60   2105.70    122.20  11%1 o
  -1 -10   3    197.08     99.30     38.90  11%1 <
   0 -15   3      8.10     -4.90     21.10  11%1 <
  -7  11   4     48.58    160.80     46.70  11%1 o
  -3  -6   4    139.20     71.20     42.20  11%1 <
  -2 -10   4     69.24     92.90     38.10  11%1 <
  -2 -11   4      8.09     20.30     30.70  11%1 <
  -1 -15   4      9.11     26.80     19.10  11%1 <
  -5  -2   5     86.88     74.80     42.80  11%1 <
  -4  -6   5     43.49    141.70     38.40  11%1 o
  -3 -11   5    146.11    108.30     33.60  11%1 o
  -7   2   6    136.94    122.40     44.20  11%1 <
  -6  -2   6    126.44    185.30     43.90  11%1 o
  -5  -7   6     20.99     61.50     30.40  11%1 <
  -4 -11   6     28.21     47.00     26.10  11%1 <
  -4 -12   6     16.75    -11.40     19.40  11%1 <
  -7  -3   7    113.96     61.50     33.30  11%1 <
  -6  -7   7    143.85     87.40     30.20  11%1 <
  -6  -8   7     20.06    -11.40     22.10  11%1 <
  -9   1   8     17.59    -17.80     24.70  11%1 <
  -8  -3   8     54.91     93.70     30.00  11%1 o
   8   3  -8     17.94     -5.20     22.20  12%1 <
   6   8  -7     15.97    -23.10     20.20  12%1 <
   6   7  -7    126.70     45.10     25.10  12%1 <
   7   3  -7     72.18     59.20     26.60  12%1 <
   8  -2  -7     29.61     -9.00     23.40  12%1 <
   4  12  -6     11.80    -10.70     14.70  12%1 <
   4  11  -6     21.51     25.40     21.30  12%1 <
   5   7  -6     18.15     26.20     26.10  12%1 <
   3  12  -5      5.94      3.00     18.70  12%1 <
   3  11  -5    129.15    -10.90     20.70  12%1 <
   4   7  -5     24.97      0.20     26.00  12%1 <
   5   2  -5     27.82     -9.30     36.20  12%1 <
   1  15  -4     11.57      0.60     14.50  12%1 <
   2  11  -4      9.46      3.30     20.60  12%1 <
   3   7  -4    326.62    328.30     41.50  12%1 o
   0  15  -3      1.25     21.60     16.60  12%1 <
   1  11  -3      3.45     10.00     22.00  12%1 <
   2   6  -3     28.25     68.00     44.00  12%1 <
  -1  15  -2      4.67     24.00     20.80  12%1 <
  -1  14  -2    168.18     67.30     26.20  12%1 <
   0  10  -2    120.01     38.40     33.80  12%1 <
   1   6  -2   1307.60   1272.10     90.70  12%1 o
   2   1  -2  20769.00  21591.70    271.50  12%1 o
   3  -4  -2  12671.00  16395.80    287.80  12%1 o
   4  -9  -2    230.07    142.90     54.00  12%1 <
   5 -14  -2    106.89     52.60     29.40  12%1 <
  -2  14  -1      8.60      4.40     20.00  12%1 <
  -1  10  -1     57.74    141.00     40.50  12%1 o
   0   5  -1    362.81    505.90     79.80  12%1 o
   3 -10  -1    173.91    385.90     58.40  12%1 o
   4 -15  -1     85.95     22.90     28.00  12%1 <
  -3  14   0      9.48     21.80     21.50  12%1 <
  -2   9   0   2065.20   1447.80     83.80  12%1 o
   1  -5   0    442.40    663.20     94.20  12%1 o
   2 -10   0    105.19     52.70     59.60  12%1 <
   3 -15   0      7.43     -9.30     24.00  12%1 <
  -4  13   1    161.55     70.00     28.70  12%1 <
  -3   9   1    613.60    283.40     53.30  12%1 o
   1 -11   1     68.66    112.40     40.20  12%1 <
  -5  13   2     22.25     -7.60     28.60  12%1 <
  -2  -1   2  20368.00  18396.40    272.40  12%1 o
  -1  -6   2   1369.80    987.00     85.10  12%1 o
   0 -11   2     86.85     82.20     35.80  12%1 <
  -6  12   3     70.27    -10.10     33.90  12%1 <
  -2  -7   3   1101.90   1102.20     79.80  12%1 o
  -1 -12   3     40.08     89.50     32.90  12%1 <
  -4  -2   4    297.66    577.30     74.70  12%1 o
  -3  -7   4    358.49    364.20     54.80  12%1 o
  -2 -12   4     18.01     -3.50     26.80  12%1 <
  -2 -13   4     15.57     21.50     27.90  12%1 <
  -6   2   5    346.77    513.00     69.70  12%1 o
  -5  -3   5     48.36     52.60     43.70  12%1 <
  -4  -8   5    242.50    296.40     44.00  12%1 o
  -3 -13   5     10.24     49.00     26.40  12%1 <
  -3 -14   5      8.38     40.00     23.40  12%1 <
  -7   1   6     24.65     -0.80     38.20  12%1 <
  -6  -4   6    399.75    423.80     50.90  12%1 o
  -5  -8   6      6.40      5.70     25.80  12%1 <
  -5  -9   6     15.01     51.00     26.20  12%1 <
  -9   5   7     52.62     32.60     29.90  12%1 <
  -7  -4   7     12.61     32.40     30.30  12%1 <
  -7  -5   7     45.49      9.50     27.90  12%1 <
  -6  -9   7     94.70    109.90     25.70  12%1 o
  -6 -10   7     33.14     14.70     20.20  12%1 <
  -9   0   8     15.02      7.20     27.00  12%1 <
  -8  -5   8     23.42     52.50     25.90  12%1 <
   8   5  -8     65.77     16.00     24.60  13%1 <
   9  -1  -8     28.73     35.50     24.40  13%1 <
   6  10  -7     12.63      3.50     16.20  13%1 <
   6   9  -7     54.83     58.20     23.80  13%1 <
   7   5  -7     75.03     36.10     26.70  13%1 <
   7   4  -7     13.17     -1.80     22.90  13%1 <
   8  -1  -7      6.31      4.80     26.30  13%1 <
   5  10  -6      2.44     28.40     18.00  13%1 <
   5   9  -6     20.83      5.20     19.80  13%1 <
   6   4  -6    618.80    448.40     48.10  13%1 o
   3  14  -5     14.05     -3.20     13.60  13%1 <
   3  13  -5     17.05     41.30     16.70  13%1 <
   4   9  -5    207.76    205.70     34.00  13%1 o
   4   8  -5    497.22    398.90     43.30  13%1 o
   5   3  -5    121.93    200.40     42.00  13%1 o
   6  -2  -5   1009.20    791.80     68.90  13%1 o
   7  -8  -5    981.87    989.50    110.50  13%1 o
   2  13  -4     22.58     -9.40     16.50  13%1 <
   3   8  -4    184.84    194.90     34.10  13%1 o
   4   3  -4     38.39     28.50     44.10  13%1 <
   1  13  -3     32.57    112.10     25.50  13%1 o
   1  12  -3     82.75    -15.70     19.70  13%1 <
   2   7  -3   1554.60   1498.10     76.50  13%1 o
   3   2  -3    332.46    242.40     62.10  13%1 o
   0  12  -2     86.90     35.40     29.10  13%1 <
   1   7  -2     18.38     73.80     40.60  13%1 <
   4 -10  -2     49.94    135.40     47.90  13%1 <
  -1  11  -1     31.65     86.70     35.80  13%1 <
   0   6  -1   5729.00   5186.60    141.90  13%1 o
   2  -5  -1     83.90    174.50     97.70  13%1 <
   3 -11  -1     45.99     69.90     41.30  13%1 <
  -3  15   0      2.82    -13.90     17.00  13%1 <
  -2  10   0    252.95    182.00     48.50  13%1 o
   2 -11   0     15.21      5.30     37.80  13%1 <
   2 -12   0    472.70    756.20     59.80  13%1 o
  -4  15   1     84.52    129.00     28.00  13%1 o
  -4  14   1     33.87    -14.30     21.70  13%1 <
  -3  10   1    358.75    663.50     56.40  13%1 o
   1 -12   1    701.39    771.80     59.90  13%1 o
   1 -13   1     69.28     77.90     33.80  13%1 <
  -5  14   2    190.56    161.20     34.30  13%1 o
  -4   9   2    189.55    -30.20     43.90  13%1 <
  -1  -7   2     16.44     51.80     52.70  13%1 <
   0 -13   2      3.68     12.90     26.00  13%1 <
   0 -14   2     86.16    187.50     35.50  13%1 o
  -6  13   3     18.73    -15.90     28.50  13%1 <
  -5   8   3     21.87    161.20     63.30  13%1 <
  -4   3   3   4168.90   4465.40    173.70  13%1 o
  -2  -8   3      8.80     39.40     41.70  13%1 <
  -1 -14   3    120.46     39.50     26.40  13%1 <
  -1 -15   3     19.27      0.50     22.90  13%1 <
  -7  12   4    128.99     71.80     37.60  13%1 <
  -5   2   4   1028.30    714.20     98.20  13%1 o
  -4  -3   4     73.30     15.90     47.20  13%1 <
  -3  -9   4     98.60    158.40     41.10  13%1 o
  -2 -15   4     43.02     29.60     24.40  13%1 <
  -6   1   5     75.17    119.50     58.70  13%1 <
  -5  -4   5     23.45     17.20     40.80  13%1 <
  -4 -10   5      8.91     41.20     28.40  13%1 <
  -4 -11   5     99.65     67.90     28.40  13%1 <
  -7   0   6     85.80    160.10     44.90  13%1 o
  -6  -5   6      1.51      3.30     31.60  13%1 <
  -6  -6   6    427.51    687.00     57.60  13%1 o
  -5 -11   6     42.05     -3.90     20.80  13%1 <
  -5 -12   6      1.83      1.70     21.30  13%1 <
  -8  -1   7      5.29    -42.30     27.80  13%1 <
  -7  -6   7     12.91      6.40     24.60  13%1 <
  -7  -7   7     28.91     31.10     27.00  13%1 <
   9   1  -8      7.00      2.80     25.00  14%1 <
   9   0  -8     15.25     -3.20     24.40  14%1 <
   7   6  -7     16.00      2.60     24.10  14%1 <
   5  12  -6      1.19     11.00     15.60  14%1 <
   5  11  -6     14.09      6.70     17.60  14%1 <
   6   6  -6    307.84    310.80     43.50  14%1 o
   6   5  -6      4.89     55.10     35.00  14%1 <
   7  -1  -6     28.60     55.70     32.20  14%1 <
   4  11  -5     77.99     27.00     21.10  14%1 <
   4  10  -5      7.00     -2.50     18.00  14%1 <
   5   5  -5     55.09    118.70     37.90  14%1 o
   5   4  -5      6.49     49.30     35.00  14%1 <
   6  -2  -5    700.64    791.80     68.90  14%1 o
   2  15  -4     37.53      0.50     16.30  14%1 <
   3  10  -4     62.75    108.40     28.70  14%1 o
   3   9  -4     98.31    -24.80     25.40  14%1 <
   4   4  -4    192.51    444.60     57.40  14%1 o
   1  15  -3     21.76      4.10     16.20  14%1 <
   1  14  -3     86.21     63.00     19.90  14%1 o
   2   9  -3    617.80    523.70     53.40  14%1 o
   3   3  -3     17.66    236.00     64.00  14%1 o
   5 -10  -3     51.09    -28.70     44.50  14%1 <
   0  14  -2     12.55     57.80     24.60  14%1 <
   0  13  -2      7.36     49.20     25.60  14%1 <
   1   8  -2    783.93    619.80     58.70  14%1 o
   2   2  -2  13713.00  13133.20    231.50  14%1 o
   4 -11  -2     47.97    128.90     41.10  14%1 o
  -1  13  -1     53.87      9.70     28.40  14%1 <
  -1  12  -1    476.88    374.30     45.50  14%1 o
   0   7  -1     30.93     67.60     59.00  14%1 <
   1   1  -1    261.83    620.30    183.90  14%1 o
   3 -12  -1    100.93     -8.40     31.30  14%1 <
   3 -13  -1    321.50    274.50     45.50  14%1 o
  -2  12   0    325.41    250.00     41.50  14%1 o
  -1   6   0    439.14    809.40     79.30  14%1 o
   2 -13   0     44.32     33.40     33.10  14%1 <
   2 -14   0     27.85     23.50     26.30  14%1 <
  -3  11   1     34.64     42.10     32.40  14%1 <
  -2   5   1    193.86    287.70    100.60  14%1 <
  -1  -1   1    223.27    682.50    221.00  14%1 o
   0  -7   1     93.72     51.20     55.10  14%1 <
   0  -8   1   1011.80    803.00     76.20  14%1 o
   1 -14   1     20.90     15.20     26.40  14%1 <
   1 -15   1      5.18     63.20     30.10  14%1 <
  -4  10   2     29.45     29.10     36.10  14%1 <
  -3   4   2  11695.00  13242.80    274.40  14%1 o
  -2  -2   2  14610.00  13729.20    246.10  14%1 o
  -1  -8   2    764.33   1068.60     80.10  14%1 o
  -1  -9   2     90.36    120.60     52.20  14%1 <
   0 -15   2     14.90      9.60     22.40  14%1 <
   0 -16   2     12.88     10.80     20.20  14%1 <
  -3  -3   3     16.44    142.20     72.40  14%1 <
  -2 -10   3     10.19    -28.60     35.80  14%1 <
  -4  -4   4    319.37    406.00     64.80  14%1 o
  -4  -5   4    151.56    137.90     56.40  14%1 <
  -3 -11   4     92.30    103.60     38.50  14%1 <
  -3 -12   4     76.81     62.30     32.70  14%1 <
  -5  -5   5    194.33    207.60     47.80  14%1 o
  -5  -6   5      9.77     13.20     35.20  14%1 <
  -4 -12   5      1.17    -17.30     21.40  14%1 <
  -4 -13   5      6.99      4.40     20.60  14%1 <
  -7  -1   6     27.87    113.50     45.20  14%1 <
  -6  -7   6     85.62     34.10     32.20  14%1 <
  -6  -8   6      6.68      0.80     27.30  14%1 <
  -9   4   7     35.25      6.40     31.40  14%1 <
  -8  -2   7     11.83      5.00     31.40  14%1 <
  -7  -8   7     69.46     41.50     26.20  14%1 <
  -7  -9   7      1.16     19.90     21.20  14%1 <
   7   9  -7      1.59     -2.50     18.40  15%1 <
   7   8  -7     57.64     29.20     22.00  15%1 <
   8   2  -7     22.67     -6.20     21.70  15%1 <
   8   1  -7      1.80     13.80     25.20  15%1 <
   6   8  -6      2.85     -0.30     26.50  15%1 <
   6   7  -6     55.34     39.30     29.10  15%1 <
   7   1  -6     15.66     -1.40     28.70  15%1 <
   7   0  -6      7.56     55.30     34.00  15%1 <
   4  13  -5      2.92     -9.60     15.40  15%1 <
   4  12  -5      1.44     21.40     18.60  15%1 <
   5   7  -5    393.92    394.40     46.00  15%1 o
   5   6  -5     40.76     -1.30     32.20  15%1 <
   6  -1  -5     18.19    -56.00     42.60  15%1 <
   3  13  -4     13.54     10.00     19.50  15%1 <
   3  12  -4     89.22     53.70     24.00  15%1 <
   3  11  -4     91.01     53.70     28.10  15%1 <
   4   6  -4    269.70    347.70     51.90  15%1 o
   4   5  -4     74.51     36.50     39.10  15%1 <
   5  -2  -4    794.60   1005.30     97.90  15%1 o
   6 -10  -4    188.76    128.80     54.30  15%1 <
   2  11  -3     56.29     59.80     28.90  15%1 <
   2  10  -3     10.10      6.00     30.40  15%1 <
   3   4  -3    343.67    250.60     67.10  15%1 o
   5 -11  -3    432.14    372.00     54.20  15%1 o
   0  16  -2     12.64     24.90     18.60  15%1 <
   0  15  -2     40.54     51.50     22.50  15%1 <
   1  10  -2    639.53    662.10     58.70  15%1 o
   1   9  -2    116.77     38.00     39.60  15%1 <
   2   3  -2   6849.00   6505.90    169.30  15%1 o
   4 -12  -2    399.96    346.50     54.10  15%1 o
   4 -13  -2     16.15    -21.10     36.50  15%1 <
  -1  15  -1      2.82      7.40     19.80  15%1 <
  -1  14  -1      2.75     10.70     19.70  15%1 <
   0   8  -1   1070.90   1059.70     79.30  15%1 o
   2  -6  -1   1351.40   1331.80    107.20  15%1 o
   3 -14  -1     20.06    -27.70     29.00  15%1 <
   3 -15  -1    161.11     79.70     32.90  15%1 <
  -2  14   0     46.00     24.10     24.60  15%1 <
  -2  13   0     34.03    -41.20     24.90  15%1 <
  -1   7   0     76.45    233.50     61.50  15%1 o
   1  -8   0    134.33     -1.90     55.60  15%1 <
   2 -15   0      6.31     48.20     25.50  15%1 <
   2 -16   0     46.13     65.50     26.40  15%1 <
  -3  12   1     67.50     20.60     30.90  15%1 <
   0  -9   1    975.39    534.70     66.30  15%1 o
   0 -10   1    234.70    219.80     52.70  15%1 o
  -4  11   2    121.61     54.50     40.40  15%1 <
  -2  -3   2   6784.80   6316.90    174.20  15%1 o
  -1 -10   2    700.67    752.70     67.60  15%1 o
  -1 -11   2     52.18     49.40     40.30  15%1 <
  -1 -12   2     25.79      1.80     32.20  15%1 <
  -5   9   3    215.65    114.00     52.30  15%1 <
  -3  -5   3   3296.30   3452.40    131.00  15%1 o
  -2 -12   3      3.71     32.50     31.70  15%1 <
  -2 -13   3      7.89     -9.20     26.70  15%1 <
  -2 -14   3    156.34    110.20     32.40  15%1 o
  -5   1   4   6433.30   7320.00    180.60  15%1 o
  -4  -6   4    206.83    337.10     61.80  15%1 o
  -4  -7   4     96.23    114.00     44.10  15%1 <
  -3 -13   4     18.46    -10.90     26.50  15%1 <
  -3 -14   4     73.07     45.40     25.40  15%1 <
  -6  -1   5    167.75    212.00     60.20  15%1 o
  -5  -8   5    324.91    294.00     47.00  15%1 o
  -5  -9   5      7.81     58.90     31.50  15%1 <
  -7  -2   6    191.71    254.40     49.30  15%1 o
  -7  -3   6     38.60     48.20     40.60  15%1 <
  -6  -9   6    123.94     43.90     29.70  15%1 <
  -6 -10   6      7.98     -8.70     24.20  15%1 <
  -6 -11   6     39.37     18.10     22.70  15%1 <
  -9   3   7     49.27     20.60     36.40  15%1 <
  -8  -4   7    123.50    148.80     37.20  15%1 o
  -8  -5   7      7.35     24.50     25.10  15%1 <
   8   5  -7     15.08     -3.20     21.10  16%1 <
   8   4  -7     28.81     18.80     24.00  16%1 <
   8   3  -7     67.47     19.90     26.50  16%1 <
   9  -5  -7     63.35    145.90     42.60  16%1 o
   6  11  -6     58.84     55.30     21.80  16%1 <
   6  10  -6      9.50     13.10     20.20  16%1 <
   7   3  -6     25.97     57.20     30.80  16%1 <
   7   2  -6    105.08     69.90     34.40  16%1 <
   8  -7  -6    614.28    625.90     80.40  16%1 o
   5  10  -5    134.59     76.40     26.20  16%1 <
   5   9  -5     11.71     45.20     28.00  16%1 <
   5   8  -5    446.56    292.20     43.30  16%1 o
   6   1  -5     87.33    154.60     50.00  16%1 o
   7  -9  -5    140.05    466.20     78.90  16%1 o
   3  14  -4     64.43     24.80     19.40  16%1 <
   4   8  -4     83.76    200.90     36.20  16%1 o
   4   7  -4     99.70     82.60     37.00  16%1 <
   5  -1  -4   8289.70   7657.20    176.20  16%1 o
   6 -11  -4    236.99    254.70     51.60  16%1 o
   2  14  -3    158.20     50.80     19.70  16%1 <
   2  13  -3     12.92     -8.20     19.20  16%1 <
   3   6  -3     43.18     22.10     50.20  16%1 <
   3   5  -3   3160.30   3714.40    126.30  16%1 o
   4  -3  -3   3348.70   3727.00    175.20  16%1 o
   5 -13  -3     63.13    -27.80     34.50  16%1 <
   5 -14  -3     70.06     37.00     33.10  16%1 <
   1  12  -2     49.82      5.10     25.90  16%1 <
   1  11  -2     83.37     60.30     33.20  16%1 <
   2   4  -2   1050.60   1031.40     86.40  16%1 o
   3  -5  -2    114.22    499.50    116.10  16%1 o
   4 -15  -2     30.42      6.10     26.50  16%1 <
   0  11  -1    418.76    222.60     44.70  16%1 o
   0  10  -1    229.94    234.60     45.80  16%1 o
   1   2  -1   4883.50   4502.90    219.70  16%1 o
   2  -7  -1    191.96    302.60     74.00  16%1 o
  -2  16   0     69.65     27.80     22.00  16%1 <
  -2  15   0     15.01     25.20     21.50  16%1 <
  -1   8   0     77.55     59.10     53.80  16%1 <
   1  -9   0   2199.30   2738.50    110.70  16%1 o
   1 -10   0    391.08    456.10     63.40  16%1 o
  -3  14   1     20.02     31.10     27.70  16%1 <
  -1  -2   1   4977.50   4265.70    229.40  16%1 o
   0 -11   1    239.13    278.30     49.70  16%1 o
   0 -12   1    602.80    614.10     56.90  16%1 o
   0 -13   1     31.20     75.80     36.00  16%1 <
  -4  12   2    517.77    290.10     47.80  16%1 o
  -2  -4   2    931.03    772.70     96.40  16%1 o
  -2  -5   2    275.29    626.20     93.90  16%1 o
  -1 -13   2      1.88     17.90     27.90  16%1 <
  -1 -14   2    108.72    112.90     31.80  16%1 o
  -1 -15   2     42.94     64.60     26.80  16%1 <
  -1 -16   2     10.30     47.10     21.80  16%1 <
  -5  10   3     30.89     23.90     48.30  16%1 <
  -3  -6   3     35.23     33.70     58.20  16%1 <
  -3  -7   3    208.31    204.10     60.10  16%1 o
  -5   0   4    189.60    115.40     78.40  16%1 <
  -4  -8   4     16.67     97.10     40.20  16%1 <
  -4  -9   4     12.47     67.80     36.00  16%1 <
  -4 -10   4     19.36    124.60     36.60  16%1 o
  -6  -2   5    474.26    540.60     63.30  16%1 o
  -6  -3   5    147.02     81.90     47.30  16%1 <
  -5 -11   5     40.82      4.10     21.30  16%1 <
  -5 -12   5     48.48     23.50     23.40  16%1 <
  -5 -13   5     15.15     18.90     23.20  16%1 <
  -8   4   6     69.07     86.40     39.20  16%1 <
  -7  -4   6      2.75     -1.70     29.90  16%1 <
  -7  -5   6     47.38     89.60     33.20  16%1 <
  -7  -6   6     45.48      1.40     27.90  16%1 <
  -9   2   7      4.42     23.70     33.00  16%1 <
  -9   1   7      4.37    -14.30     31.00  16%1 <
  -8  -6   7     30.19     22.60     24.00  16%1 <
  -8  -7   7     14.50    -10.60     22.20  16%1 <
   8   7  -7     12.35    -13.80     18.30  17%1 <
   9  -3  -7     54.38      4.40     30.60  17%1 <
   7   7  -6     23.66    224.40     38.90  17%1 o
   7   6  -6     13.11     22.90     28.00  17%1 <
   7   5  -6     39.75     94.30     33.30  17%1 <
   5  13  -5      9.59     12.20     18.20  17%1 <
   5  12  -5     21.92      9.80     16.70  17%1 <
   6   4  -5    823.25   1032.50     72.60  17%1 o
   6   3  -5    105.90     67.60     46.20  17%1 <
   4  12  -4     49.56    116.20     28.10  17%1 o
   4  11  -4    161.06    130.60     29.80  17%1 o
   4  10  -4     15.80     15.10     25.00  17%1 <
   5   0  -4    235.05     11.70     67.90  17%1 <
   6 -12  -4     48.48    178.70     43.40  17%1 o
   6 -13  -4     34.71    122.50     38.00  17%1 o
   3   9  -3    194.67    632.90     62.60  17%1 o
   3   8  -3    156.22    223.20     50.20  17%1 o
   1  16  -2      7.03     -4.20     16.40  17%1 <
   1  15  -2    214.14     70.50     26.30  17%1 <
   1  14  -2     90.45    130.90     30.30  17%1 o
   2   5  -2    257.98    406.20     80.70  17%1 o
   0  13  -1    194.53     88.80     32.90  17%1 <
   0  12  -1    517.39    458.20     48.80  17%1 o
   1   3  -1  36097.00  34006.80    372.60  17%1 o
   2  -8  -1    635.35    865.60     80.50  17%1 o
   2  -9  -1     64.60     78.50     53.30  17%1 <
  -1  11   0    444.94    369.00     50.50  17%1 o
  -1  10   0    265.19    230.50     55.70  17%1 o
   1 -11   0    165.29    348.50     54.50  17%1 o
   1 -12   0     67.87    183.80     43.90  17%1 o
   1 -13   0     34.99     69.90     36.30  17%1 <
   1 -14   0     31.67     37.80     32.60  17%1 <
  -2   7   1    108.22    230.30     73.00  17%1 o
  -1  -3   1  35916.00  32045.80    369.00  17%1 o
   0 -15   1     66.87     22.80     27.60  17%1 <
   0 -16   1     18.61     25.90     21.90  17%1 <
  -4  14   2    101.67     77.50     31.40  17%1 <
  -4  13   2     90.32    171.50     39.70  17%1 o
  -2  -7   2    657.73   1774.60    118.90  17%1 o
  -5  11   3    659.08    589.30     59.70  17%1 o
  -3  -9   3    243.60    986.00     77.90  17%1 o
  -3 -10   3    278.49    391.00     60.30  17%1 o
  -3 -11   3     70.99    405.60     56.30  17%1 o
  -3 -12   3     75.15    201.10     45.30  17%1 o
  -5  -2   4    309.33    348.80     66.20  17%1 o
  -4 -13   4     50.73    112.00     35.40  17%1 o
  -4 -14   4     66.60     90.30     31.00  17%1 <
  -7   5   5    162.84    178.50     60.80  17%1 <
  -6  -5   5    167.33    125.70     45.30  17%1 <
  -6  -6   5     44.28     84.20     36.80  17%1 <
  -6  -7   5      2.78     27.60     35.30  17%1 <
  -8   2   6     18.12     17.00     40.70  17%1 <
  -7  -8   6     16.10     57.60     29.10  17%1 <
  -7  -9   6     12.05     75.00     27.80  17%1 <
  -7 -10   6     45.17     58.40     27.50  17%1 <
  -9  -1   7      2.67      6.90     30.40  17%1 <
  -9  -2   7      3.28     -5.60     27.10  17%1 <
  -9  -3   7      7.14    -14.10     25.30  17%1 <
   9   5  -7     22.18     54.10     17.70  19%1 o
   9   4  -7     52.87     92.20     22.50  19%1 o
   9   3  -7     24.34     13.90     18.80  19%1 <
   9   2  -7      5.39     13.20     16.80  19%1 <
   8  -1  -6     34.24     18.20     23.40  19%1 <
   8  -2  -6     49.14      0.30     27.30  19%1 <
   8  -3  -6     33.26     71.30     36.80  19%1 <
   6  12  -5     24.26     11.40     12.10  19%1 <
   6  11  -5     13.48     26.10     15.50  19%1 <
   6  10  -5     64.68     37.80     19.80  19%1 <
   6   9  -5    289.13    135.30     25.70  19%1 o
   6   8  -5    107.82     78.20     26.30  19%1 <
   7 -11  -5     28.99    159.70     46.50  19%1 o
   5   7  -4     13.38    -16.90     18.50  19%1 <
   5   6  -4    261.71    181.40     33.60  19%1 o
   5   5  -4    170.09    129.50     33.00  19%1 o
   5   4  -4     57.72     59.30     36.50  19%1 <
   3  15  -3     39.78     16.60     12.10  19%1 <
   3  14  -3     48.48     31.80     18.90  19%1 <
   4  -1  -3    294.96    351.40     74.10  19%1 o
   2  13  -2     19.88     -4.90     15.30  19%1 <
   2  12  -2      4.92    -10.20     16.80  19%1 <
   2  11  -2    234.79    106.80     24.70  19%1 o
   2  10  -2     55.12     62.10     31.80  19%1 <
   3  -7  -2   2749.60   4586.90    138.40  19%1 o
   3  -8  -2   2915.40   2136.00    104.80  19%1 o
   3  -9  -2   2837.90   2116.60     92.50  19%1 o
   3 -10  -2      7.32     13.30     39.30  19%1 <
   1   7  -1     32.48    135.70     49.20  19%1 <
   1   6  -1   4844.30   3899.50    131.50  19%1 o
   2 -15  -1    386.35    592.10     45.20  19%1 o
   2 -16  -1     10.54    -15.60     20.10  19%1 <
  -1  16   0    230.59    164.60     20.30  19%1 o
  -1  15   0     47.70     37.00     17.60  19%1 <
  -1  14   0     37.54     -9.80     19.40  19%1 <
  -2  12   1     40.08    172.60     32.30  19%1 o
  -2  11   1     49.45    108.10     32.80  19%1 o
  -2  10   1     27.73    -10.00     34.50  19%1 <
  -1  -6   1   4625.30   6301.90    163.00  19%1 o
  -1  -7   1     30.67     90.80     57.80  19%1 <
  -1  -8   1    180.55    112.90     47.70  19%1 <
  -1  -9   1      1.70    -27.80     32.10  19%1 <
  -1 -10   1    107.24    -15.30     28.20  19%1 <
  -1 -11   1    120.18    152.40     32.10  19%1 o
  -1 -12   1      3.22     68.10     24.20  19%1 <
  -1 -13   1     57.99     32.50     21.50  19%1 <
  -3   6   2     90.07    128.10     75.00  19%1 <
  -2 -14   2     51.78     50.80     22.80  19%1 <
  -2 -15   2     72.29     21.40     19.00  19%1 <
  -2 -16   2      5.33      4.40     15.60  19%1 <
  -5  14   3    183.56    133.50     29.30  19%1 o
  -4  -1   3    160.82    106.70     65.00  19%1 <
  -4  -2   3    560.63    211.50     62.90  19%1 o
  -6  10   4    527.05    325.40     54.60  19%1 o
  -5  -7   4     10.60     64.60     30.40  19%1 <
  -5  -8   4     36.93    -27.10     23.90  19%1 <
  -5  -9   4     56.25    129.00     31.80  19%1 o
  -5 -10   4      6.77    -21.40     18.90  19%1 <
  -5 -11   4     25.86    -12.60     18.70  19%1 <
  -5 -12   4    128.91     78.30     23.00  19%1 o
  -5 -13   4     48.33     22.30     18.60  19%1 <
  -7   4   5    335.20    129.90     46.90  19%1 <
  -7   3   5     66.79     34.30     39.80  19%1 <
  -8  -2   6     29.85      4.80     27.80  19%1 <
  -8  -3   6      3.64     23.60     23.40  19%1 <
  -8  -4   6     45.65     72.80     27.20  19%1 <
  -8  -5   6      2.71      1.40     19.40  19%1 <
  -8  -6   6     68.72     56.80     23.20  19%1 <
  -8  -7   6     87.63     93.60     24.80  19%1 o
  -8  -8   6      2.76    -15.10     17.50  19%1 <
  -8  -9   6     41.38     19.20     18.20  19%1 <
   8   8  -6      0.85     -2.70     16.80  20%1 <
   8   7  -6    104.10    110.20     26.20  20%1 o
   8   6  -6     57.81     25.40     23.30  20%1 <
   8   5  -6      1.48      5.60     19.00  20%1 <
   8   4  -6     31.85     43.80     20.10  20%1 <
   8   3  -6      3.68     36.40     23.00  20%1 <
   8   2  -6     18.28     -7.20     21.10  20%1 <
   8   1  -6     13.64     19.10     21.40  20%1 <
   8   0  -6     14.61    -10.50     21.90  20%1 <
   5  13  -4     34.97     21.00     16.80  20%1 <
   5  12  -4     85.26     59.40     19.70  20%1 o
   5  11  -4     20.00     -2.80     13.90  20%1 <
   5  10  -4      4.24      0.70     17.30  20%1 <
   5   9  -4     43.18    164.90     27.60  20%1 o
   4   6  -3    955.81   1208.70     82.30  20%1 o
   4   5  -3   6438.80   6248.90    148.10  20%1 o
   4   4  -3      7.62    -68.00     47.50  20%1 <
   4   3  -3    793.63    904.30     72.70  20%1 o
   4   2  -3    384.27    252.00     56.00  20%1 o
   4   1  -3    165.91    406.70     60.40  20%1 o
   2  16  -2      4.29      5.10      8.70  20%1 <
   2  15  -2     41.54      9.50     11.60  20%1 <
   3 -14  -2      9.95     17.10     25.70  20%1 <
   3 -15  -2     26.62     56.50     23.60  20%1 <
   1  15  -1      7.61     41.70     19.20  20%1 <
   1  14  -1    112.90    117.70     24.70  20%1 o
   1  13  -1     76.21     27.10     21.80  20%1 <
   1  12  -1      3.21    -20.70     18.00  20%1 <
   1  11  -1     26.46     39.50     22.90  20%1 <
   1  10  -1     61.52     49.80     24.50  20%1 <
   1   9  -1      5.43     -1.20     24.50  20%1 <
   0 -14   0     31.34     32.20     22.60  20%1 <
   0 -16   0     87.44     69.00     21.30  20%1 o
  -2  16   1      7.84      2.80     15.60  20%1 <
  -2  15   1    186.68    132.40     24.50  20%1 o
  -2  14   1     28.20     83.60     23.20  20%1 o
  -3   9   2   1671.70   1571.10     83.70  20%1 o
  -3   8   2   2192.20   1370.30     86.30  20%1 o
  -3   7   2   1881.40   1192.40     84.30  20%1 o
  -4  -4   3      4.46    -84.00     51.70  20%1 <
  -4  -5   3   6382.70   7420.00    159.20  20%1 o
  -4  -6   3    991.78   1465.40     93.70  20%1 o
  -4  -7   3     36.46      9.20     39.90  20%1 <
  -4  -8   3    163.31    112.20     37.90  20%1 <
  -4  -9   3      3.72    -21.10     28.60  20%1 <
  -4 -10   3    335.06    370.10     44.00  20%1 o
  -4 -11   3      0.84     28.60     26.10  20%1 <
  -4 -12   3     43.08     12.40     24.20  20%1 <
  -4 -13   3     51.90     87.20     27.50  20%1 o
  -4 -14   3     33.74     31.00     24.20  20%1 <
  -6  13   4     99.13     62.50     28.40  20%1 <
  -6  12   4     60.40     40.20     34.80  20%1 <
  -7   2   5    578.67    734.70     61.00  20%1 o
  -7   1   5     46.08     69.60     38.50  20%1 <
  -7  -1   5     16.28    -14.80     32.80  20%1 <
  -7  -2   5    224.90    258.70     42.90  20%1 o
  -7  -3   5     21.09     33.00     31.90  20%1 <
  -7  -4   5     60.87     80.20     32.50  20%1 <
  -7  -5   5     39.45      2.10     25.80  20%1 <
  -7  -6   5      6.90     53.90     25.60  20%1 <
  -7  -7   5     27.13     -9.10     22.40  20%1 <
  -7  -8   5     95.15     47.10     26.00  20%1 <
  -7  -9   5     19.64     31.00     25.40  20%1 <
  -7 -10   5     41.15     74.30     26.40  20%1 <
  -7 -11   5      1.63      8.20     19.50  20%1 <
   7  11  -5      3.13     12.00     16.00  21%1 <
   7  10  -5     90.37    173.00     28.20  21%1 o
   7   9  -5     47.63     70.60     25.60  21%1 <
   7   8  -5    155.59    156.10     26.90  21%1 o
   7   7  -5     30.76     53.50     26.20  21%1 <
   7   6  -5     14.93    -10.20     23.10  21%1 <
   7   5  -5     37.08     97.00     26.90  21%1 o
   7   4  -5     59.82     49.40     26.20  21%1 <
   7   3  -5     18.50     61.70     28.50  21%1 <
   7   2  -5    315.85    352.30     39.40  21%1 o
   7   1  -5     23.44     11.90     27.90  21%1 <
   7  -1  -5     43.12     29.30     30.60  21%1 <
   7  -2  -5    586.24    588.30     54.50  21%1 o
   4  14  -3     36.92     40.60     16.30  21%1 <
   4  13  -3     69.79     85.80     21.50  21%1 o
   4  12  -3     70.36     17.70     17.30  21%1 <
   4  11  -3      1.75      4.30     18.90  21%1 <
   4 -10  -3   1043.60   1163.50     69.40  21%1 o
   4 -11  -3      4.13     55.50     36.00  21%1 <
   4 -12  -3    142.45    103.70     35.50  21%1 <
   4 -13  -3    135.65    224.40     37.10  21%1 o
   4 -14  -3     62.81    189.70     34.10  21%1 o
   1 -15  -1     18.05     66.20     23.80  21%1 <
   1 -16  -1      3.59     17.20     18.00  21%1 <
   0  16   0    119.17     14.00     14.70  21%1 <
   0  14   0     46.40     47.80     18.80  21%1 <
   0  12   0      2.10      3.30     23.00  21%1 <
   0  10   0    287.25    282.00     40.10  21%1 o
   0   8   0    568.69    632.80     57.00  21%1 o
   0   6   0   2247.40   2550.00    104.40  21%1 o
   0   4   0   7461.40   8113.00    185.40  21%1 o
   0   2   0    490.88   -322.50    191.20  21%1 <
   0  -2   0    482.97   -506.40    187.90  21%1 <
   0  -4   0   7408.30   5758.70    181.70  21%1 o
   0  -6   0   2201.30   2246.70    108.50  21%1 o
  -3  15   2     21.33     57.30     18.60  21%1 o
  -3  14   2     17.78     83.80     22.70  21%1 o
  -3  13   2     89.77    131.20     26.30  21%1 o
  -3  12   2    128.19    111.80     26.80  21%1 o
  -3  -6   2     42.85     62.70     49.50  21%1 <
  -3  -7   2   1189.00   1172.20     76.40  21%1 o
  -3  -8   2   1285.80   1360.00     80.00  21%1 o
  -3  -9   2   1279.80   1330.00     75.40  21%1 o
  -3 -10   2      6.19     22.20     32.20  21%1 <
  -3 -11   2     13.42     33.40     27.90  21%1 <
  -3 -12   2     89.65    141.80     31.00  21%1 o
  -3 -13   2     58.85     38.10     24.40  21%1 <
  -3 -14   2     11.19     20.20     21.00  21%1 <
  -3 -15   2     19.94     27.10     21.80  21%1 <
  -6  -8   4   1074.00    588.30     50.10  21%1 o
  -6  -9   4      9.60    -33.00     24.80  21%1 <
  -6 -10   4    171.41    199.20     34.10  21%1 o
  -6 -11   4    104.91     93.10     29.30  21%1 o
  -6 -12   4    134.19     99.30     26.00  21%1 o
  -6 -13   4    118.08    136.00     28.90  21%1 o
   7  -2  -5    307.68    588.30     54.50  22%1 o
   7  -3  -5     31.74    155.00     47.50  22%1 o
   7  -4  -5    183.16    313.80     50.80  22%1 o
   6  13  -4     38.70     48.70     18.60  22%1 <
   6  12  -4     48.30      3.60     17.10  22%1 <
   6  11  -4     65.01    118.20     25.10  22%1 o
   6  10  -4     73.83     69.90     25.80  22%1 <
   6   9  -4      7.49      9.60     23.50  22%1 <
   6   8  -4    439.12    222.60     36.00  22%1 o
   6   7  -4     27.70    -15.40     22.50  22%1 <
   6   6  -4    143.81    112.90     28.20  22%1 o
   4  -7  -3     77.68     10.70     56.90  22%1 <
   4  -8  -3    307.07    176.10     52.20  22%1 o
   3  15  -2      6.81      3.70     13.00  22%1 <
   3  14  -2      5.84      1.10     15.70  22%1 <
   3  13  -2     23.34     -7.80     17.80  22%1 <
   3  12  -2     38.14     13.10     18.60  22%1 <
   3  11  -2      7.17      2.90     20.40  22%1 <
   3  10  -2      3.42      6.60     23.40  22%1 <
   3   9  -2    572.93    654.10     54.00  22%1 o
   3   8  -2    551.32    868.00     61.30  22%1 o
   3   7  -2    492.59    480.80     52.00  22%1 o
   3   6  -2     17.28     17.20     41.00  22%1 <
   3   5  -2     16.74      1.10     48.10  22%1 <
   3   4  -2   2059.80   1990.60    106.60  22%1 o
   3   3  -2   5284.80   4595.40    137.90  22%1 o
   3   2  -2    975.99    876.90     92.50  22%1 o
   2 -16  -2      3.41    -12.30     19.00  22%1 <
   1  -9  -1      3.29     28.90     38.40  22%1 <
   1 -10  -1     34.28     23.90     35.90  22%1 <
   1 -11  -1     21.06     35.60     31.70  22%1 <
   1 -12  -1      5.27    -35.50     26.70  22%1 <
  -1  16   1      1.83     14.40     14.20  22%1 <
  -1  15   1     17.72     12.50     14.90  22%1 <
  -1  14   1      4.63     13.40     17.50  22%1 <
  -2 -10   1      6.38    -16.60     27.20  22%1 <
  -2 -11   1     52.51     29.70     28.90  22%1 <
  -2 -12   1     15.49     36.70     28.90  22%1 <
  -2 -13   1     91.61     58.00     28.40  22%1 <
  -2 -14   1     18.62     49.80     25.70  22%1 <
  -2 -15   1     91.51    161.30     31.60  22%1 o
  -3  -1   2   4618.30   4434.50    156.60  22%1 o
  -3  -2   2   1025.90    787.10    107.20  22%1 o
  -3  -3   2   5163.70   5235.00    153.50  22%1 o
  -3  -4   2   2054.20   2562.60    122.40  22%1 o
  -4  14   3     17.81     -6.70     18.90  22%1 <
  -4  13   3     50.12     36.70     23.00  22%1 <
  -5 -10   3     14.62    -19.40     23.90  22%1 <
  -5 -11   3    180.91    215.90     34.40  22%1 o
  -5 -12   3    101.47     37.40     27.30  22%1 <
  -5 -13   3     11.17     -2.80     22.90  22%1 <
  -5 -14   3     46.72     45.20     22.20  22%1 <
  -6  -1   4    583.01    639.30     62.90  22%1 o
  -6  -2   4     50.56     38.10     43.60  22%1 <
  -6  -3   4    138.51    264.50     50.60  22%1 o
  -6  -4   4    592.83    606.20     58.60  22%1 o
  -6  -5   4     21.53     19.60     36.00  22%1 <
  -6  -6   4    123.42    148.90     35.00  22%1 o
  -8 -10   5      9.48      8.80     21.50  22%1 <
  -9   0   6    252.89    206.50     37.00  22%1 o
  -9  -1   6     39.44     47.00     30.00  22%1 <
  -9  -2   6      7.43     21.20     27.00  22%1 <
  -9  -3   6     31.90     49.10     30.20  22%1 <
  -9  -4   6     42.62    118.30     31.10  22%1 o
  -9  -5   6     10.87     37.10     25.20  22%1 <
  -9  -6   6     45.39     27.90     23.30  22%1 <
  -9  -7   6     30.87     24.50     23.40  22%1 <
   9   7  -6     37.92     16.50     15.90  23%1 <
   9   6  -6     65.45     38.70     20.50  23%1 <
   9   5  -6     16.01     21.10     16.30  23%1 <
   9   4  -6      1.98      0.40     14.40  23%1 <
   7  -4  -5    176.87    313.80     50.80  23%1 o
   6   5  -4     51.22     86.60     30.30  23%1 <
   6   4  -4    379.31    254.40     40.20  23%1 o
   6   3  -4     37.87    127.20     33.00  23%1 o
   6   2  -4     63.30     56.20     31.60  23%1 <
   5 -12  -4    167.25     90.20     32.60  23%1 <
   5 -13  -4     29.80     42.40     26.60  23%1 <
   5  14  -3     47.14      4.10     13.60  23%1 <
   5  13  -3      9.53     11.50     13.20  23%1 <
   5  12  -3     83.88     51.30     17.00  23%1 o
   5  11  -3    155.40    148.90     22.80  23%1 o
   5  10  -3     16.06     16.20     17.60  23%1 <
   5   9  -3     38.33     19.20     14.10  23%1 <
   4  -6  -3   2614.80   2512.30    120.70  23%1 o
   3   2  -2   1010.50    876.90     92.50  23%1 o
   3   1  -2   4986.50   5182.10    145.60  23%1 o
   2 -12  -2     11.74    -28.70     19.90  23%1 <
   2 -13  -2     21.61     62.20     24.60  23%1 <
   2 -14  -2     33.51     29.20     23.30  23%1 <
   2  16  -1      8.00      1.40     11.60  23%1 <
   2  15  -1     91.51    116.90     20.50  23%1 o
   2  14  -1      9.95      8.40     15.30  23%1 <
   2  13  -1    115.32     63.10     20.70  23%1 o
   2  12  -1      7.58    -10.70     16.60  23%1 <
   2  11  -1     43.75     84.80     22.80  23%1 o
   2  10  -1      4.82     -6.80     15.80  23%1 <
   2   9  -1     31.63    -26.40     18.80  23%1 <
   2   8  -1    188.72    179.50     32.30  23%1 o
   1  -7  -1     65.24    237.50     55.40  23%1 o
   1  -8  -1    122.41     57.20     41.00  23%1 <
  -1 -12   0     92.15     20.40     18.50  23%1 <
  -1 -13   0     18.85     27.00     19.50  23%1 <
  -1 -14   0     36.69     20.30     18.10  23%1 <
  -1 -15   0     13.89     13.20     16.10  23%1 <
  -1 -16   0     72.54     91.20     21.10  23%1 o
  -1  13   1     18.12     32.50     20.80  23%1 <
  -1  12   1     13.93     51.20     23.70  23%1 <
  -1  11   1     24.19      7.50     23.00  23%1 <
  -1  10   1     72.79     18.40     24.10  23%1 <
  -1   9   1      5.74    -10.60     28.00  23%1 <
  -1   8   1    126.76      1.50     34.70  23%1 <
  -2  -7   1     19.00     48.50     35.70  23%1 <
  -2  -8   1    204.29    262.70     47.70  23%1 o
  -2  -9   1     22.59     -2.90     33.60  23%1 <
  -3   0   2  12025.00  12125.70    216.50  23%1 o
  -3  -1   2   4443.10   4434.50    156.60  23%1 o
  -4 -12   2    187.35    120.90     24.60  23%1 o
  -4 -13   2     22.15     24.80     21.00  23%1 <
  -4 -14   2      6.15      9.10     15.40  23%1 <
  -4 -15   2     19.08     40.10     19.50  23%1 <
  -4  12   3     84.07     35.10     23.90  23%1 <
  -4  11   3      3.07      6.40     25.00  23%1 <
  -4  10   3    356.89    310.80     39.50  23%1 o
  -4   9   3      7.14    -18.50     24.80  23%1 <
  -5  -6   3    234.48    149.80     37.30  23%1 o
  -5  -7   3    168.70    111.80     31.30  23%1 o
  -5  -8   3     30.25     52.50     28.40  23%1 <
  -5  -9   3     64.65     84.20     28.60  23%1 <
  -6   1   4    360.63    481.90     58.20  23%1 o
  -6   0   4    365.02    408.40     57.60  23%1 o
  -6  -1   4    492.88    639.30     62.90  23%1 o
  -7 -11   4      2.53     -3.20     14.00  23%1 <
  -7 -12   4     27.03     18.30     17.80  23%1 <
  -7  11   5     28.87     21.50     27.10  23%1 <
  -7  10   5    127.35    145.10     38.00  23%1 o
  -8  -5   5      7.19     -9.60     21.20  23%1 <
  -8  -6   5      7.31     26.40     18.60  23%1 <
  -8  -7   5     14.30      7.70     21.70  23%1 <
  -8  -8   5      0.81     11.30     20.10  23%1 <
  -8  -9   5     59.34     76.90     25.80  23%1 <
  -9   2   6      8.89    -31.30     26.20  23%1 <
  -9   1   6     65.10     53.60     30.80  23%1 <
  -9   0   6    261.23    206.50     37.00  23%1 o
  10   1  -6      2.57      5.00     14.30  27%1 <
  10   0  -6     48.94     70.10     18.50  27%1 o
   9   5  -5     14.65    -12.30     13.50  27%1 <
   9   4  -5     24.58     20.80     17.50  27%1 <
   8  -1  -5    648.64     19.30     16.60  27%1 <
   8   8  -4      9.85      4.50     16.20  27%1 <
   8   7  -4    196.41    342.30     35.50  27%1 o
   7   2  -4    135.79    176.40     30.80  27%1 o
   4 -13  -4     62.39     89.90     21.30  27%1 o
   7  12  -3     30.02      6.40     12.40  27%1 <
   7  11  -3    119.28     61.70     18.60  27%1 o
   7  10  -3     95.94     82.90     19.70  27%1 o
   6   6  -3     53.88     56.20     24.50  27%1 <
   6   5  -3     15.89     47.90     26.40  27%1 <
   3 -10  -3     77.02    116.30     28.40  27%1 o
   2 -14  -3     66.28    115.60     23.60  27%1 o
   2 -15  -3     32.25      8.70     18.00  27%1 <
   5  10  -2     41.56     24.40     16.40  27%1 <
   5   9  -2    239.55    232.70     32.50  27%1 o
   4   3  -2   3202.50   2331.00     89.00  27%1 o
   2  -7  -2    557.88    248.10     43.90  27%1 o
   1 -11  -2     67.39    101.20     29.10  27%1 o
   1 -12  -2     38.34     38.50     23.30  27%1 <
   0 -16  -2     57.63      4.70     16.50  27%1 <
   4  14  -1      2.42     -2.20     13.00  27%1 <
   4  13  -1    277.01    210.10     28.80  27%1 o
   4  12  -1     39.68     86.00     17.90  27%1 o
   3   7  -1   2850.40   2719.50     95.10  27%1 o
   0  -8  -1   1246.20   1322.40     73.40  27%1 o
  -1 -13  -1     61.15     22.20     25.20  27%1 <
   2  12   0    138.01     72.60     22.40  27%1 o
   2  11   0     62.67    289.10     41.20  27%1 o
   1   5   0     59.85    257.80     50.20  27%1 o
  -1  -5   0    119.98    206.60     54.80  27%1 o
  -2 -10   0    220.77    247.40     38.80  27%1 o
  -3 -14   0      2.37      5.00     18.00  27%1 <
  -3 -15   0      3.00     -9.70     14.00  27%1 <
   1  16   1      7.99     24.90     13.80  27%1 <
   1  15   1     25.32     70.60     20.90  27%1 o
   1  14   1     29.74     32.80     16.50  27%1 <
   0   9   1    796.48    621.80     50.90  27%1 o
  -3  -6   1     68.74     70.50     42.70  27%1 <
  -4 -11   1     17.95      3.10     22.90  27%1 <
  -4 -12   1     35.66      2.20     16.00  27%1 <
  -1  14   2     60.06     50.20     18.90  27%1 <
  -1  13   2    206.88    281.20     33.80  27%1 o
  -4  -3   2   3756.10   4554.20    128.00  27%1 o
  -5  -7   2    480.64    448.80     46.50  27%1 o
  -5  -8   2    365.61    354.30     43.00  27%1 o
  -6 -12   2      9.71     36.50     21.10  27%1 <
  -6 -13   2      3.53    -19.20     14.80  27%1 <
  -3  12   3     87.29    200.70     32.10  27%1 o
  -3  11   3    146.92    103.70     24.30  27%1 o
  -4   6   3   2566.80   2408.30    114.50  27%1 o
  -6  -4   3   1529.60   2444.60     92.10  27%1 o
  -7  -8   3     93.02     88.40     26.10  27%1 o
  -7  -9   3      7.16     38.80     20.60  27%1 <
  -5  10   4    503.32    462.50     47.00  27%1 o
  -7  -1   4    176.97     46.20     30.50  27%1 <
  -8  -5   4      6.80     28.10     22.20  27%1 <
  -8  -6   4     66.68     11.40     20.80  27%1 <
  -8   3   5    103.49      1.70     18.40  27%1 <
  -9  -2   5     14.25      1.50     19.80  27%1 <
 -10   2   6     63.54     13.50     17.20  27%1 <
   9  -6  -6    220.48     88.00     44.20  29%1 <
  10   4  -5     11.56    -10.90     17.10  29%1 <
   6 -10  -5    117.01    266.30     52.70  29%1 o
   9   7  -4     16.17     35.70     19.80  29%1 <
   9   6  -4     43.94     80.20     25.10  29%1 o
   8   3  -4     55.98     89.30     28.10  29%1 o
   7  -1  -4    140.38    202.70     45.00  29%1 o
   4 -11  -4    327.64    275.20     43.90  29%1 o
   3 -14  -4     18.18     78.90     27.20  29%1 <
   8  10  -3     40.27     13.50     15.30  29%1 <
   8   9  -3      3.32     -2.40     18.40  29%1 <
   7   6  -3    101.44     91.20     28.40  29%1 o
   7   5  -3     10.52     28.60     30.90  29%1 <
   6   2  -3     55.44    155.10     41.80  29%1 o
   4  -5  -3  27395.00  31494.30    366.30  29%1 o
   1 -15  -3     29.00     31.80     23.00  29%1 <
   7  12  -2      3.25     -0.80     12.30  29%1 <
   6   9  -2    166.52    138.70     27.40  29%1 o
   6   8  -2    273.03    264.70     40.10  29%1 o
   5   5  -2    128.37    293.00     41.50  29%1 o
   4   1  -2    112.95    675.10     77.60  29%1 o
   1  -9  -2    479.47    593.90     63.90  29%1 o
   0 -12  -2     53.54     63.80     29.20  29%1 <
  -1 -15  -2      2.75     29.30     21.50  29%1 <
   5  12  -1     93.72     77.10     20.00  29%1 o
   5  11  -1     65.39     44.30     25.60  29%1 <
   4   8  -1    157.35    116.30     32.80  29%1 o
   3   4  -1   2201.50   1785.00     92.00  29%1 o
   0  -6  -1   3413.90   3442.30    132.70  29%1 o
  -1  -9  -1    407.32    498.00     58.40  29%1 o
  -2 -12  -1     66.06    116.40     35.30  29%1 o
  -2 -13  -1     25.03     62.10     23.10  29%1 <
  -3 -15  -1     74.37     27.50     22.50  29%1 <
   4  15   0     11.35     27.80     16.80  29%1 <
   4  14   0      4.97     26.50     19.70  29%1 <
   3  11   0     26.06    110.10     28.70  29%1 o
   2   7   0    548.81    668.10     64.10  29%1 o
  -2  -7   0    321.45    355.80     50.20  29%1 o
  -3 -10   0     18.87     58.70     35.30  29%1 <
  -4 -13   0     26.28     57.30     25.20  29%1 <
   2  14   1      2.64      3.60     18.00  29%1 <
   1  10   1     97.74    322.40     46.80  29%1 o
  -3  -4   1   1601.80   1478.40     88.50  29%1 o
  -4  -7   1     80.03    138.90     44.80  29%1 o
  -5 -10   1      9.21      5.60     25.80  29%1 <
  -6 -13   1      8.01     13.80     21.60  29%1 <
   0  14   2     62.60     60.70     22.20  29%1 <
   0  13   2      4.46     67.10     28.80  29%1 <
  -1  10   2    608.62    250.40     43.20  29%1 o
  -4  -1   2   1688.40   1124.50     85.90  29%1 o
  -5  -4   2    111.61    125.40     50.30  29%1 <
  -6  -7   2     17.29     81.40     35.90  29%1 <
  -6  -8   2    179.26    117.00     28.60  29%1 o
  -7 -10   2     23.13     35.70     24.90  29%1 <
  -7 -11   2     12.46      1.80     17.80  29%1 <
  -2  13   3    193.58    222.10     32.10  29%1 o
  -5   2   3   2974.00   1877.90    106.70  29%1 o
  -6  -1   3     48.06    128.00     51.20  29%1 <
  -7  -4   3    203.56    173.90     45.30  29%1 o
  -7  -5   3    157.42     72.80     26.10  29%1 <
  -8  -7   3     35.82     -3.20     26.20  29%1 <
  -8  -8   3     10.35     33.30     22.10  29%1 <
  -4  12   4     97.37    282.50     42.50  29%1 o
  -7   2   4    196.04    117.70     47.30  29%1 <
  -9  -5   4     59.25    106.30     27.10  29%1 o
  -6  12   5     48.41    271.70     43.00  29%1 o
  -8   5   5     36.29     36.50     38.20  29%1 <
 -10  -2   5     39.38     87.50     27.40  29%1 o
  10  -3  -6     53.59     56.70     29.10  30%1 <
  10   3  -5    148.14     56.20     26.30  30%1 <
   9  -1  -5     67.24     67.60     31.80  30%1 <
   8  -4  -5     67.31     57.40     45.20  30%1 <
   6 -10  -5     96.55    266.30     52.70  30%1 o
   5 -13  -5     41.14     29.60     28.60  30%1 <
   9   5  -4     49.01     56.30     28.40  30%1 <
   8   2  -4     12.19     21.60     34.00  30%1 <
   3 -13  -4      6.63     39.00     31.70  30%1 <
   8   8  -3     14.60      3.60     22.20  30%1 <
   7   5  -3     19.22     28.60     30.90  30%1 <
   4  -5  -3  27260.00  31494.30    366.30  30%1 o
   3  -8  -3   1476.50   1216.80     88.40  30%1 o
   2 -11  -3     69.08    200.40     49.00  30%1 o
   1 -14  -3    235.25    102.20     33.40  30%1 o
   7  11  -2      1.52     -7.70     18.00  30%1 <
   7  10  -2     54.45     28.40     22.40  30%1 <
   6   8  -2    235.96    264.70     40.10  30%1 o
   6   7  -2     48.79     45.30     30.40  30%1 <
   5   4  -2    142.73     65.30     42.70  30%1 <
   4   1  -2    449.11    675.10     77.60  30%1 o
   0 -11  -2     58.71    392.70     53.90  30%1 o
  -1 -14  -2     51.79     44.60     27.50  30%1 <
   6  13  -1      9.34      6.00     16.10  30%1 <
   5  11  -1     88.33     44.30     25.60  30%1 <
   5  10  -1     12.89      4.80     23.80  30%1 <
   4   7  -1     90.39     96.90     42.00  30%1 <
   0  -6  -1   3488.20   3442.30    132.70  30%1 o
  -1  -9  -1    435.18    498.00     58.40  30%1 o
  -2 -11  -1     28.98     52.90     35.90  30%1 <
  -2 -12  -1     73.21    116.40     35.30  30%1 o
  -3 -14  -1      8.31     -2.90     21.50  30%1 <
  -3 -15  -1     85.32     27.50     22.50  30%1 <
   4  14   0      8.14     26.50     19.70  30%1 <
   4  13   0     37.58      3.90     19.00  30%1 <
   3  10   0     38.25    160.60     32.50  30%1 o
  -1  -3   0  24235.00  20192.70    281.80  30%1 o
  -2  -6   0   1221.60   1211.60     93.80  30%1 o
  -3  -9   0    880.89    682.10     64.70  30%1 o
  -4 -12   0     12.20     13.00     25.20  30%1 <
  -5 -14   0      5.18     23.20     24.00  30%1 <
   2  13   1      4.89     37.70     24.50  30%1 <
   1   9   1    714.11    459.00     58.50  30%1 o
   0   6   1   2901.40   3345.80    128.30  30%1 o
  -4  -6   1    324.19    878.70     78.10  30%1 o
  -5  -9   1     64.11    101.20     38.10  30%1 <
  -6 -12   1     40.43     60.70     29.70  30%1 <
   0  13   2     18.30     67.10     28.80  30%1 <
   0  12   2    240.96    110.70     35.10  30%1 o
  -1   9   2    707.08    831.70     75.70  30%1 o
  -6  -6   2     28.48     53.70     39.10  30%1 <
  -7  -9   2     22.86     60.30     28.60  30%1 <
  -1  15   3     20.08      2.40     20.80  30%1 <
  -2  12   3     63.83    212.60     40.50  30%1 o
  -6  -1   3    105.44    128.00     51.20  30%1 <
  -7  -4   3    151.91    173.90     45.30  30%1 o
  -8  -6   3     27.43      1.50     27.20  30%1 <
  -8  -7   3     58.51     -3.20     26.20  30%1 <
  -4  12   4    105.24    282.50     42.50  30%1 o
  -8  -1   4     14.89     66.10     39.60  30%1 <
  -9  -4   4     15.74    -10.40     27.90  30%1 <
  -9   2   5      8.15    -30.60     35.50  30%1 <
 -10  -1   5      1.42      2.60     29.80  30%1 <
  10   1  -5      4.36     11.50     28.10  31%1 <
   5 -12  -5     87.95     53.10     35.10  31%1 <
   9   4  -4     22.14     28.70     27.30  31%1 <
   8   1  -4     55.29     70.60     35.20  31%1 <
   7  -2  -4    194.81    227.50     53.30  31%1 o
   4 -10  -4     58.41     61.80     46.90  31%1 <
   3 -12  -4    168.48     49.20     36.80  31%1 <
   2 -15  -4     64.72     52.80     27.30  31%1 <
   8   6  -3     25.86     80.10     33.40  31%1 <
   7   3  -3     39.26     84.20     36.80  31%1 <
   2 -10  -3     10.01    -33.80     38.20  31%1 <
   0 -15  -3      0.57    -31.60     20.50  31%1 <
   7   9  -2     46.48     80.80     28.00  31%1 <
   6   6  -2     40.42    142.00     38.10  31%1 o
   5   3  -2    778.99    507.50     62.90  31%1 o
   2  -5  -2    966.68   1265.30    122.60  31%1 o
   0 -10  -2    152.84    227.10     48.00  31%1 o
  -1 -13  -2     13.47     16.70     27.40  31%1 <
  -2 -15  -2      0.61     -9.10     17.10  31%1 <
   6  12  -1     67.00     24.00     19.00  31%1 <
   6  11  -1     40.69     32.50     23.10  31%1 <
   5   9  -1    127.59    103.60     33.00  31%1 o
   4   6  -1    465.80    460.50     57.40  31%1 o
   3   3  -1   4834.50   5003.20    148.30  31%1 o
   0  -5  -1    118.14    -19.70     80.20  31%1 <
  -1  -8  -1    135.12     58.40     48.60  31%1 <
  -2 -10  -1     41.03     -2.80     35.50  31%1 <
  -3 -13  -1     91.44     64.40     32.30  31%1 <
   5  14   0     12.59     12.50     13.90  31%1 <
   4  11   0    200.80     82.30     25.40  31%1 o
   3   8   0    283.90    328.00     47.80  31%1 o
  -2  -5   0    290.62    332.20     73.00  31%1 o
  -3  -8   0    277.57    367.50     59.70  31%1 o
  -4 -10   0    117.87    103.70     36.00  31%1 <
  -5 -12   0     97.14     61.40     30.50  31%1 <
  -5 -13   0     16.45     41.00     23.30  31%1 <
   3  14   1      4.48    -14.60     17.30  31%1 <
   2  11   1     69.88     54.20     28.00  31%1 <
   1   8   1     90.81    142.90     46.50  31%1 o
  -4  -5   1    831.46    855.90     82.10  31%1 o
  -5  -8   1     11.35     15.30     35.50  31%1 <
  -6 -10   1     89.23     96.60     28.60  31%1 o
  -7 -12   1      5.46     -7.50     21.80  31%1 <
   1  14   2    135.57     25.80     21.40  31%1 <
   0  11   2     62.51    161.60     37.20  31%1 o
  -1   8   2   1318.50   1293.30     85.90  31%1 o
  -4   0   2    191.64    335.80     87.30  31%1 o
  -6  -5   2     12.76     -6.70     39.20  31%1 <
  -7  -8   2    234.89    308.40     43.30  31%1 o
  -8 -10   2     64.07     35.10     24.50  31%1 <
  -1  14   3    106.64     19.80     24.80  31%1 <
  -2  11   3    139.02    147.20     39.00  31%1 o
  -3   8   3    641.07    612.00     78.30  31%1 o
  -8  -5   3     89.92    139.40     35.70  31%1 o
  -9  -7   3     87.73     81.50     30.70  31%1 <
  -9  -8   3     33.26      8.70     24.00  31%1 <
  -3  14   4     21.67     12.90     25.00  31%1 <
  -4  11   4    150.46     70.70     40.50  31%1 <
  -5   8   4    114.20    116.10     66.60  31%1 <
  -8   0   4    296.98    170.20     47.70  31%1 o
  -9  -2   4     55.16     83.70     41.00  31%1 <
 -10  -5   4     39.75      1.90     24.20  31%1 <
  -6  11   5     31.15     68.80     44.10  31%1 <
  -9   3   5     36.65     60.30     39.80  31%1 <
  10   5  -4     36.90     18.20     20.90  32%1 <
   9   2  -4     65.22     -4.20     28.60  32%1 <
   8   0  -4    332.32    258.70     45.70  32%1 o
   5  -7  -4     72.00    119.60     82.80  32%1 <
   2 -14  -4     48.69     -2.60     25.40  32%1 <
   9   7  -3     84.96     88.50     27.00  32%1 o
   8   5  -3     86.08     89.50     31.20  32%1 <
   7   2  -3      4.99     39.20     33.60  32%1 <
   3  -7  -3    638.63    499.90     80.90  32%1 o
   2  -9  -3   1303.70    927.80     75.80  32%1 o
   0 -14  -3      1.40     27.50     29.90  32%1 <
   8  10  -2     56.79     -8.60     19.70  32%1 <
   7   7  -2      3.22      7.10     28.70  32%1 <
   6   5  -2     22.10    -21.50     33.00  32%1 <
   5   2  -2    471.84    630.20     67.00  32%1 o
   4   0  -2    131.59    165.10     69.50  32%1 <
   1  -7  -2     33.12    124.40     62.90  32%1 <
   0  -9  -2     57.49     29.60     46.10  32%1 <
  -1 -11  -2    153.92    135.40     40.50  32%1 o
  -2 -13  -2     23.64    -23.80     24.60  32%1 <
   7  12  -1      9.10      5.10     12.00  32%1 <
   6  10  -1     92.11     85.60     25.40  32%1 o
   5   7  -1    230.98    193.30     38.80  32%1 o
   4   5  -1    785.34    741.30     69.00  32%1 o
  -1  -7  -1    158.07    195.10     55.00  32%1 o
  -2  -9  -1    121.22     70.50     42.20  32%1 <
  -3 -11  -1     78.52     26.60     32.50  32%1 <
  -4 -13  -1      1.99     -9.00     23.60  32%1 <
   5  12   0     78.50     -4.80     17.40  32%1 <
   4  10   0    107.72     78.20     27.20  32%1 <
   3   7   0    631.12    731.90     63.90  32%1 o
  -3  -7   0    634.81    708.90     72.30  32%1 o
  -4  -9   0    216.96    151.20     42.30  32%1 o
  -5 -11   0     43.80     15.40     29.60  32%1 <
  -6 -13   0      1.35      5.40     18.10  32%1 <
   4  14   1      6.98    -21.60     15.50  32%1 <
   3  12   1     59.57      3.20     25.20  32%1 <
   2  10   1     31.63     16.50     29.60  32%1 <
   1   7   1    182.03    189.80     49.30  32%1 o
  -3  -2   1   1326.40   1482.50    115.40  32%1 o
  -6  -9   1     89.00     67.50     29.10  32%1 <
  -7 -11   1     24.59     50.80     25.60  32%1 <
   2  15   2      1.09    -18.90     15.90  32%1 <
   1  12   2      2.73     10.20     22.20  32%1 <
   0  10   2    157.52    225.60     43.00  32%1 o
  -2   5   2   1093.20   1051.50    117.70  32%1 o
  -5  -2   2    504.36    625.40     75.20  32%1 o
  -6  -4   2    262.66    334.70     57.60  32%1 o
  -7  -6   2    117.06    216.70     42.30  32%1 o
  -8  -8   2     47.11     20.50     26.50  32%1 <
   0  15   3      0.39    -22.50     17.40  32%1 <
  -1  12   3    118.64     98.50     29.00  32%1 o
  -2  10   3      7.69    -14.20     33.50  32%1 <
  -8  -4   3    536.14    519.90     56.30  32%1 o
  -9  -6   3     13.59     39.90     30.00  32%1 <
  -2  15   4     67.46     -4.10     17.90  32%1 <
  -4  10   4     49.43    132.60     39.90  32%1 o
  -8   1   4     17.77     53.10     40.50  32%1 <
  -9  -1   4    125.80    230.40     47.40  32%1 o
 -10  -3   4      0.39      6.10     27.90  32%1 <
  -5  13   5     10.81     22.90     28.10  32%1 <
 -10   1   5      1.50    -12.50     31.40  32%1 <
   9  -7  -6    182.24    152.20     58.90  33%1 <
   8  -9  -6    188.92    544.80    120.90  33%1 o
   6  -9  -5    666.97    504.40     74.80  33%1 o
   5 -11  -5     63.97      9.30     37.20  33%1 <
   4 -13  -5      5.26     24.40     28.90  33%1 <
  10   4  -4     77.18    130.90     32.10  33%1 o
   4  -9  -4     55.20     92.20     49.60  33%1 <
   3 -11  -4    245.72    298.80     48.10  33%1 o
   2 -13  -4     56.68     46.60     29.40  33%1 <
   1 -15  -4      5.31     15.10     24.10  33%1 <
   9   6  -3     10.25     44.80     25.50  33%1 <
   8   4  -3    482.67    455.10     52.00  33%1 o
   1 -11  -3      2.87    -19.30     35.10  33%1 <
   0 -13  -3    130.44     99.50     34.00  33%1 <
  -1 -14  -3    137.60    103.90     31.80  33%1 o
  -1 -15  -3     32.16     -6.20     20.80  33%1 <
   8   8  -2     43.47     23.70     26.20  33%1 <
   7   6  -2    163.53    106.50     37.10  33%1 <
   6   4  -2    341.28    256.00     47.40  33%1 o
  -2 -12  -2     31.16     -1.80     26.20  33%1 <
  -3 -14  -2    110.79    144.00     30.50  33%1 o
   7  11  -1     25.24     48.30     17.60  33%1 <
   6   8  -1     66.76     45.70     26.10  33%1 <
   5   6  -1     82.90     52.20     38.60  33%1 <
   4   4  -1   1460.50   1128.40     85.30  33%1 o
   3   2  -1   1312.50   1283.20     96.10  33%1 o
  -2  -8  -1     37.54     -0.70     36.70  33%1 <
  -3 -10  -1    245.38    234.10     46.00  33%1 o
  -4 -12  -1      3.57      1.10     26.60  33%1 <
   6  13   0      0.94     -5.80     14.70  33%1 <
   5  11   0     42.24      5.20     16.30  33%1 <
   4   9   0    203.70    174.20     35.30  33%1 o
   2   4   0    100.39    171.80     65.70  33%1 <
   1   2   0    635.17   1640.50    163.40  33%1 o
  -1  -2   0    647.56   1277.40    174.40  33%1 o
  -2  -4   0    100.99    279.00     81.60  33%1 o
  -3  -6   0    293.90    266.10     56.10  33%1 o
  -4  -8   0    245.21    106.60     42.80  33%1 <
  -5 -10   0     25.30     44.70     31.30  33%1 <
  -6 -12   0      1.58      5.80     19.80  33%1 <
   4  13   1      1.35     -1.80     13.30  33%1 <
   3  11   1     41.02     -9.60     23.70  33%1 <
   2   9   1     57.68    -38.40     31.20  33%1 <
  -5  -6   1     57.60    127.80     48.30  33%1 <
  -6  -8   1     52.76     34.90     32.80  33%1 <
  -7  -9   1      9.09    -16.30     25.20  33%1 <
  -7 -10   1     49.65     21.40     23.90  33%1 <
   2  14   2     22.63    -15.50     17.10  33%1 <
   2  13   2     28.72     70.60     24.10  33%1 <
   1  11   2    104.73    138.90     35.30  33%1 o
   0   9   2    115.57     79.80     41.70  33%1 <
  -1   7   2    141.12    202.00     59.80  33%1 o
  -7  -5   2     10.35     14.90     35.70  33%1 <
  -8  -7   2     66.77     76.10     30.00  33%1 <
   0  14   3      7.93     14.40     21.90  33%1 <
  -5   3   3     49.77   -132.50     89.20  33%1 <
  -6   1   3    122.25     73.10     58.60  33%1 <
  -7  -1   3     20.04     42.60     41.20  33%1 <
  -8  -3   3     59.08     25.00     36.20  33%1 <
  -9  -5   3     80.65     91.60     33.70  33%1 <
  -2  14   4     53.56      7.80     20.70  33%1 <
  -3  12   4    132.63     55.10     30.20  33%1 <
 -10  -2   4     41.88     58.30     34.90  33%1 <
  -5  12   5    130.63      7.70     32.10  33%1 <
  -6  10   5    150.99    197.30     56.10  33%1 o
  -8   6   5    134.34   -125.60     51.10  33%1 <
  -9   4   5     57.73    -17.40     37.30  33%1 <
 -10   2   5    112.06     70.20     40.00  33%1 <
   8  -9  -6    217.90    544.80    120.90  34%1 o
   4 -12  -5     11.84    -36.30     27.80  34%1 <
   3 -14  -5     23.20     -2.60     25.10  34%1 <
   2 -12  -4     34.16     -9.60     30.80  34%1 <
   1 -14  -4     18.18     54.00     27.50  34%1 <
   9   5  -3     80.01      3.40     30.00  34%1 <
   8   3  -3     55.19     29.70     30.40  34%1 <
   7   1  -3      4.41    -24.30     35.20  34%1 <
   6  -1  -3     96.74    -15.50     45.40  34%1 <
   2  -8  -3      6.30     -6.70     51.80  34%1 <
   1 -10  -3    196.49     51.50     40.40  34%1 <
  -1 -13  -3    314.38    261.50     41.00  34%1 o
   8   7  -2     65.08     98.40     29.40  34%1 o
   7   5  -2     28.48     -3.80     27.90  34%1 <
   6   3  -2    208.65    106.90     40.00  34%1 <
   5   1  -2    215.09    112.40     49.90  34%1 <
   1  -6  -2   2775.40   3131.70    128.20  34%1 o
   0  -8  -2    995.44    982.20     74.90  34%1 o
  -2 -11  -2     17.21     -6.30     27.00  34%1 <
  -3 -13  -2     36.90     64.80     31.10  34%1 <
  -4 -14  -2      2.93    -27.00     21.50  34%1 <
   7   9  -1      1.70      3.60     18.80  34%1 <
   6   7  -1     98.76     33.10     29.50  34%1 <
   5   5  -1   1854.90   1450.70     81.70  34%1 o
   0  -4  -1    981.73    712.20    115.60  34%1 o
  -3  -9  -1     67.89    154.90     45.00  34%1 o
  -4 -11  -1     39.10     35.20     31.60  34%1 <
  -5 -12  -1      2.29     10.50     24.30  34%1 <
   6  11   0     21.65     -4.60     17.50  34%1 <
   5   9   0     73.16     56.20     26.60  34%1 <
  -3  -5   0    144.25    192.60     61.40  34%1 o
  -4  -7   0   1986.90   1812.40     92.40  34%1 o
  -5  -9   0     55.92     67.40     35.10  34%1 <
  -6 -10   0     37.72      9.10     27.10  34%1 <
   5  13   1     21.81      3.90     13.40  34%1 <
   4  12   1      1.64     10.10     16.30  34%1 <
   3  10   1    264.15    154.90     37.30  34%1 o
   2   8   1     33.36     10.30     33.60  34%1 <
   1   6   1    132.12    133.80     57.10  34%1 <
   0   4   1    747.06    533.10    102.00  34%1 o
  -4  -3   1   4112.60   3338.60    129.50  34%1 o
  -5  -5   1   1777.30   1748.70     96.60  34%1 o
  -6  -6   1     22.55     17.20     38.80  34%1 <
  -7  -8   1     13.82     81.20     30.70  34%1 <
  -8 -10   1     52.02      0.80     18.60  34%1 <
   3  14   2    143.37     49.80     22.20  34%1 <
   2  12   2     19.42     45.90     27.30  34%1 <
   1  10   2     51.82    151.60     38.20  34%1 o
   0   8   2   1464.50   1119.90     79.30  34%1 o
  -4   1   2    466.91    161.40     90.40  34%1 <
  -7  -4   2    457.94    463.10     52.40  34%1 o
  -8  -6   2    144.00     97.30     34.10  34%1 <
  -9  -7   2     29.90     72.70     28.40  34%1 <
   1  14   3    136.70     98.10     29.80  34%1 o
  -4   5   3  42714.00  49137.20    456.50  34%1 o
  -8  -2   3    173.37    204.00     45.40  34%1 o
 -10  -5   3     18.50     -8.80     22.80  34%1 <
  -1  15   4     21.46     -2.00     17.60  34%1 <
  -2  13   4     62.20     46.80     25.70  34%1 <
  -3  11   4    203.34    162.60     39.30  34%1 o
  -8   2   4    119.57     38.80     46.70  34%1 <
 -10  -1   4     85.61    184.60     41.50  34%1 o
  -7   8   5   4975.10   5897.30    183.30  34%1 o
 -10   3   5    328.20    203.50     45.30  34%1 o
   8  -9  -6    258.12    544.80    120.90  35%1 o
  10  -2  -5     90.09    113.00     31.30  35%1 o
   4 -12  -5     10.46    -36.30     27.80  35%1 <
  10   2  -4     42.96     31.60     30.00  35%1 <
   9   0  -4    466.91    424.80     53.00  35%1 o
   3 -10  -4    284.79    191.90     47.80  35%1 o
   1 -13  -4     32.68     60.40     29.40  35%1 <
   9   4  -3      5.94     -8.30     22.90  35%1 <
   8   2  -3     23.94     -6.40     31.70  35%1 <
   5  -3  -3    112.58    185.30     88.50  35%1 <
   2  -8  -3      5.95     -6.70     51.80  35%1 <
   0 -11  -3     20.19     31.10     34.70  35%1 <
  -2 -14  -3     45.02     72.00     26.10  35%1 <
   9   8  -2      5.88     10.60     19.70  35%1 <
   8   6  -2    158.31    147.80     36.40  35%1 o
   7   4  -2    513.82    433.00     51.90  35%1 o
   4  -1  -2    302.75    166.40     76.40  35%1 <
  -1  -9  -2    290.96    305.60     51.10  35%1 o
  -3 -12  -2    140.95    107.90     33.70  35%1 o
  -4 -13  -2    110.66     75.50     27.50  35%1 <
   8  10  -1     32.28      0.30     16.10  35%1 <
   7   8  -1      6.13     -6.60     21.70  35%1 <
   6   6  -1     41.90     16.90     32.20  35%1 <
   4   3  -1   3517.10   3436.10    124.30  35%1 o
  -2  -7  -1     72.90     62.30     46.00  35%1 <
  -4 -10  -1    187.25    212.30     41.10  35%1 o
  -5 -11  -1     45.51      6.90     25.20  35%1 <
   6  10   0     36.88    -10.00     18.50  35%1 <
   5   8   0     90.27     -8.70     24.30  35%1 <
   4   7   0   1919.80   1863.70     88.90  35%1 o
   3   5   0    154.57    188.00     49.40  35%1 o
  -4  -6   0    261.61     60.40     46.20  35%1 <
  -5  -8   0     48.22     68.80     35.90  35%1 <
  -6  -9   0    127.64    147.40     30.60  35%1 o
  -7 -11   0      2.84     10.70     23.90  35%1 <
   5  13   1     23.86      3.90     13.40  35%1 <
   5  12   1      1.31     -9.40     15.80  35%1 <
   4  11   1    139.92     46.20     26.50  35%1 <
   3   9   1     40.55     31.10     30.10  35%1 <
   2   7   1     54.66     13.90     38.20  35%1 <
  -3  -1   1    186.97    157.70     93.80  35%1 <
  -5  -4   1    596.64    475.40     69.90  35%1 o
  -6  -6   1     31.15     17.20     38.80  35%1 <
  -7  -7   1     10.57     18.20     27.90  35%1 <
  -8  -9   1      8.67      0.00     22.70  35%1 <
   3  13   2     28.70     14.40     20.20  35%1 <
   2  11   2     20.52     -3.10     23.70  35%1 <
  -1   6   2   2866.60   2599.60    120.70  35%1 o
  -6  -2   2    160.32    108.10     49.00  35%1 <
  -8  -5   2     53.37     74.90     32.80  35%1 <
  -9  -6   2     27.30     22.90     26.10  35%1 <
   1  13   3    316.53    201.20     33.60  35%1 o
   0  12   3    367.68    304.80     40.80  35%1 o
  -1  10   3    154.12     92.30     36.20  35%1 <
  -4   5   3  43567.00  49137.20    456.50  35%1 o
  -8  -1   3     82.15     36.20     38.60  35%1 <
  -9  -3   3    135.56    135.30     38.70  35%1 o
 -10  -4   3     35.75     14.00     26.80  35%1 <
  -1  14   4     10.27     -8.40     19.50  35%1 <
  -2  12   4     40.77     67.70     27.10  35%1 <
  -4   9   4     89.22    253.60     51.60  35%1 o
  -7   4   4     99.15    -23.50     49.30  35%1 <
  -9   1   4    147.86    115.30     48.00  35%1 <
  -4  13   5    128.06     25.80     26.70  35%1 <
  -7   8   5   6275.70   5897.30    183.30  35%1 o
   9  -4  -5     57.97     85.70     39.60  36%1 <
   5 -10  -5    390.90    183.30     48.00  36%1 o
   2 -14  -5     54.93    149.40     31.80  36%1 o
  10   1  -4    119.21     61.10     30.10  36%1 <
   8  -2  -4     13.64    -62.10     30.00  36%1 <
   4  -8  -4    113.00    156.00     60.50  36%1 <
   2 -11  -4      4.54     -4.80     36.00  36%1 <
   1 -12  -4    188.38    129.80     35.90  36%1 o
   9   3  -3     78.60    115.20     32.40  36%1 o
   3  -6  -3     68.10    247.90     85.30  36%1 <
   1  -9  -3     64.55    102.70     43.80  36%1 <
   0 -10  -3    271.54    120.20     38.60  36%1 o
  -2 -13  -3      2.08     24.30     24.90  36%1 <
  -3 -14  -3     29.72      7.40     22.10  36%1 <
   8   5  -2     38.23     71.40     30.50  36%1 <
   6   2  -2    114.10     99.40     39.90  36%1 <
   2  -4  -2   3062.70   3002.30    161.70  36%1 o
   0  -7  -2    211.15    152.00     58.30  36%1 <
  -1  -8  -2    613.29    523.20     57.80  36%1 o
  -3 -11  -2     11.98     34.10     30.50  36%1 <
  -4 -12  -2      2.55     67.20     28.20  36%1 <
   8   9  -1      6.78     14.50     15.60  36%1 <
   7   7  -1      9.26     21.00     27.20  36%1 <
   5   4  -1    687.20    594.30     59.60  36%1 o
  -1  -5  -1   2776.30   3377.10    129.80  36%1 o
  -2  -6  -1     75.26    -20.40     46.20  36%1 <
  -4  -9  -1     29.61    -11.30     32.70  36%1 <
  -5 -10  -1     20.06     47.30     26.20  36%1 <
  -6 -12  -1      4.32     -8.00     17.60  36%1 <
   7  11   0      1.41    -13.40     14.70  36%1 <
   6   9   0    106.42     60.20     22.60  36%1 <
   4   6   0    248.57    262.00     49.60  36%1 o
   2   3   0   3774.50   4230.40    144.20  36%1 o
  -5  -7   0    335.25    182.80     42.90  36%1 o
  -6  -8   0      2.29    -19.20     24.60  36%1 <
  -7 -10   0     62.30     53.80     25.00  36%1 <
   5  11   1     46.92     12.20     16.80  36%1 <
   4  10   1    197.39    178.70     34.50  36%1 o
   3   8   1     53.94     15.80     26.90  36%1 <
   1   5   1   2845.50   2923.40    119.70  36%1 o
  -4  -2   1   3466.80   3212.20    131.90  36%1 o
  -6  -5   1    282.60    301.50     48.40  36%1 o
  -7  -6   1     52.09    -39.90     26.90  36%1 <
   4  13   2    120.28     48.70     17.50  36%1 <
   3  12   2    144.28     65.40     27.10  36%1 <
   2  10   2    390.74    233.20     37.70  36%1 o
   0   7   2    144.98    260.80     54.80  36%1 o
  -5   0   2   1524.50   1708.40    102.50  36%1 o
  -7  -3   2     11.82     39.00     39.10  36%1 <
  -8  -4   2     30.52     43.00     29.40  36%1 <
  -9  -5   2      7.50     18.50     26.30  36%1 <
   2  14   3     50.74     39.10     20.70  36%1 <
   1  12   3     41.62     45.90     24.10  36%1 <
   0  11   3     28.04     21.70     27.40  36%1 <
  -6   2   3    147.18    373.20     71.70  36%1 o
  -9  -2   3     21.49     50.30     34.40  36%1 <
 -10  -3   3     29.65     53.20     28.80  36%1 <
  -1  13   4     14.88     16.40     24.80  36%1 <
  -3  10   4    375.40    232.20     41.70  36%1 o
  -8   3   4    436.37    409.30     57.10  36%1 o
 -10   0   4     14.84     51.60     34.80  36%1 <
  -3  14   5     10.42     87.80     24.60  36%1 o
  -9   5   5     22.28     23.60     35.20  36%1 <
  10  -3  -5    232.49     50.90     28.80  37%1 <
   4 -11  -5     81.17     56.00     37.30  37%1 <
   3 -12  -5     47.13    103.90     35.90  37%1 <
   2 -13  -5     44.39     76.10     33.60  37%1 <
  10   0  -4     27.18     32.00     28.60  37%1 <
   7  -4  -4     61.83      9.60     51.20  37%1 <
   3  -9  -4    206.80    199.40     54.20  37%1 o
   2 -10  -4    201.10    292.50     53.20  37%1 o
  -1 -14  -4     26.10    -14.50     19.90  37%1 <
  10   3  -3     22.14      3.70     19.80  37%1 <
   9   2  -3     10.98     -8.50     25.30  37%1 <
   6  -2  -3    109.87    199.90     55.70  37%1 o
   2  -7  -3   2521.90   2183.80    112.10  37%1 o
  -1 -11  -3     90.80     25.30     29.60  37%1 <
  -2 -12  -3     21.77    -11.40     25.50  37%1 <
  -3 -13  -3    182.67    144.30     34.00  37%1 o
   9   5  -2     10.72     28.30     24.20  37%1 <
   8   4  -2     19.66     73.20     30.90  37%1 <
   6   1  -2    259.72    137.40     44.60  37%1 o
   5   0  -2   1013.50   1320.80     86.30  37%1 o
  -2  -9  -2    322.25    561.00     56.30  37%1 o
  -3 -10  -2     11.15    -56.20     27.40  37%1 <
  -4 -11  -2    146.04    139.60     35.60  37%1 o
  -5 -12  -2      8.23    -17.80     22.90  37%1 <
   8   7  -1    129.82     71.20     28.90  37%1 <
   7   6  -1     58.78    -14.40     25.90  37%1 <
   5   3  -1    498.36    500.10     62.40  37%1 o
   4   2  -1   3660.10   3200.60    119.80  37%1 o
   1  -2  -1  10926.00  12034.80    337.30  37%1 o
  -3  -7  -1    167.52     72.00     45.00  37%1 <
  -4  -8  -1     20.68    -33.60     30.10  37%1 <
  -5  -9  -1     27.18     -8.60     29.70  37%1 <
  -6 -10  -1     28.74     28.90     28.30  37%1 <
  -7 -11  -1      4.35     15.90     23.80  37%1 <
   7   9   0     63.66     62.50     22.10  37%1 <
   6   8   0      3.07     27.80     21.80  37%1 <
   4   5   0    144.82    183.80     45.50  37%1 o
   3   4   0     92.81    100.20     51.50  37%1 <
  -4  -5   0    165.12    135.90     51.70  37%1 <
  -5  -6   0     25.04     58.40     36.30  37%1 <
  -6  -7   0     54.75     64.00     32.90  37%1 <
  -7  -8   0      7.11     29.80     25.70  37%1 <
  -8  -9   0     45.96     42.80     24.50  37%1 <
   6  11   1     16.15      5.40     16.20  37%1 <
   5  10   1     27.53     55.60     21.50  37%1 <
   3   7   1    170.77    118.00     31.80  37%1 o
   2   6   1     18.82     28.30     38.90  37%1 <
  -1   2   1  10187.00  11012.40    350.80  37%1 o
  -5  -3   1    515.22    450.70     67.60  37%1 o
  -6  -4   1    556.15    466.00     57.30  37%1 o
  -7  -5   1    100.81    139.90     36.00  37%1 o
  -8  -6   1    108.98     91.40     33.20  37%1 <
   5  13   2     12.07      2.90     12.90  37%1 <
   4  12   2      1.03    -17.60     16.60  37%1 <
   3  11   2     11.10     36.20     20.80  37%1 <
   2   9   2    335.70    353.40     42.80  37%1 o
   1   8   2    485.52    428.70     50.90  37%1 o
  -6  -1   2    275.22    172.30     52.80  37%1 o
  -7  -2   2    112.05    144.10     44.30  37%1 o
  -8  -3   2      4.96     51.60     34.90  37%1 <
  -9  -4   2    401.06    351.20     43.20  37%1 o
   3  14   3     26.18     35.40     17.40  37%1 <
   2  13   3      2.25     23.60     20.10  37%1 <
   0  10   3    102.36     24.10     31.00  37%1 <
  -9  -1   3     63.07     35.50     32.60  37%1 <
 -10  -2   3     51.52      7.60     28.60  37%1 <
  -1  12   4    292.65    208.40     33.70  37%1 o
  -2  11   4     16.13     30.00     29.50  37%1 <
  -5   7   4    560.41    724.20    109.70  37%1 o
  -9   2   4    117.31    100.10     46.10  37%1 <
 -10   1   4     47.06    101.60     37.50  37%1 <
  -2  14   5     14.78     27.40     21.60  37%1 <
  -3  13   5     91.92     56.20     23.90  37%1 <
   7 -10  -6    408.44    261.20     61.30  38%1 o
   8  -6  -5    160.69     56.20     57.00  38%1 <
   1 -14  -5      6.07     -6.70     23.80  38%1 <
   8  -3  -4     83.49    100.00     39.50  38%1 <
   1 -11  -4    381.39    312.40     50.80  38%1 o
   0 -12  -4     28.10    116.50     36.20  38%1 o
  -1 -13  -4      9.34     11.30     26.40  38%1 <
   9   1  -3    117.16     23.50     29.50  38%1 <
   7  -1  -3     22.98     26.40     37.30  38%1 <
   1  -8  -3   1068.10   1121.20     86.50  38%1 o
   0  -9  -3    128.21    553.00     61.00  38%1 o
  -1 -10  -3     30.69     89.00     35.80  38%1 <
  -2 -11  -3    161.48     67.10     30.00  38%1 <
  -3 -12  -3      6.30      2.40     27.80  38%1 <
  -4 -13  -3     38.95     22.60     21.80  38%1 <
   8   3  -2     23.38    -12.50     27.00  38%1 <
   7   2  -2    149.64     53.60     35.50  38%1 <
   1  -5  -2   7832.10   9876.40    207.30  38%1 o
   0  -6  -2   6566.00   5553.20    156.90  38%1 o
  -1  -7  -2    437.24    437.90     66.20  38%1 o
  -2  -8  -2    481.89    391.00     57.80  38%1 o
  -3  -9  -2     22.10     50.60     38.40  38%1 <
  -4 -10  -2     49.48     40.20     30.10  38%1 <
  -5 -11  -2     22.00     -5.70     19.80  38%1 <
   9   8  -1      1.58     -5.90     14.80  38%1 <
   8   6  -1    194.71     92.50     32.30  38%1 <
   7   5  -1    110.31     19.30     26.80  38%1 <
   6   4  -1    399.92    328.90     46.20  38%1 o
   0  -3  -1  16391.00  16055.60    275.90  38%1 o
  -1  -4  -1   1621.70   1354.10    116.30  38%1 o
  -5  -8  -1     31.91     25.40     30.70  38%1 <
  -6  -9  -1     62.55     32.70     29.40  38%1 <
  -7 -10  -1     14.32     60.00     27.50  38%1 <
   8   9   0     80.04     16.10     20.10  38%1 <
   7   8   0      1.47     21.30     17.40  38%1 <
   6   7   0     60.86      6.90     20.70  38%1 <
   5   6   0      8.04     38.60     26.70  38%1 <
   7  11   1      3.19      1.30     13.40  38%1 <
   6  10   1     31.92     -1.50     16.50  38%1 <
   5   9   1     24.90      2.30     18.80  38%1 <
   4   8   1     18.50      8.20     23.70  38%1 <
   5  12   2      5.74      2.80     14.80  38%1 <
   4  11   2    114.96     39.50     22.70  38%1 <
   3  10   2      7.06    -11.30     21.90  38%1 <
  -1   5   2   8636.20   8870.70    195.90  38%1 o
  -2   4   2   2374.30   3303.10    170.90  38%1 o
   3  13   3    161.54     63.00     22.10  38%1 <
   2  12   3     19.00    -11.50     20.20  38%1 <
  -2   7   3   1989.00   1583.80    102.50  38%1 o
  -3   6   3    102.99    479.80     93.80  38%1 o
   1  14   4     11.86     15.00     18.50  38%1 <
   0  13   4     15.83     24.40     21.00  38%1 <
  -4   8   4    265.07    556.10     72.70  38%1 o
  -6   9   5    414.05    546.00     80.50  38%1 o
  10  -4  -5      3.24    -25.90     28.20  39%1 <
   5  -9  -5      4.05    -33.80     51.40  39%1 <
   4 -10  -5     19.95    -14.90     39.70  39%1 <
   3 -11  -5    254.43    101.70     41.20  39%1 <
   2 -12  -5     22.56     39.80     30.50  39%1 <
   1 -13  -5      5.19     -0.70     24.80  39%1 <
   1 -10  -4     91.91    164.60     43.40  39%1 o
   0 -11  -4      7.84    -38.60     30.90  39%1 <
  -1 -12  -4      7.71      2.10     23.60  39%1 <
  -2 -13  -4      3.09     20.40     20.50  39%1 <
  -1  -9  -3     18.86     31.20     34.90  39%1 <
  -2 -10  -3      0.75      4.80     24.80  39%1 <
  -3 -11  -3     20.00     57.80     29.40  39%1 <
  -4 -12  -3      0.75     50.70     25.30  39%1 <
  -4  -9  -2     54.33     -1.00     29.50  39%1 <
  -5 -10  -2     80.62     34.90     27.50  39%1 <
  -6 -11  -2      3.16      1.40     19.90  39%1 <
   9   6  -1     60.49     22.00     23.40  39%1 <
   8   5  -1    263.87    117.30     37.20  39%1 o
   7   4  -1      9.70    -18.20     25.90  39%1 <
   6   3  -1    525.26    358.80     48.70  39%1 o
   5   2  -1     13.25      3.80     41.20  39%1 <
   4   1  -1    627.92    524.20     67.60  39%1 o
  -6  -8  -1     29.18     40.60     28.20  39%1 <
  -7  -9  -1      2.14      0.20     22.00  39%1 <
   8   8   0      6.60     46.80     20.90  39%1 <
   7   7   0      1.41      5.60     20.70  39%1 <
   6   6   0     11.89      0.40     22.90  39%1 <
   5   5   0     62.07      7.20     26.10  39%1 <
   4   4   0    439.35    371.70     51.40  39%1 o
   3   3   0    493.05    209.20     61.20  39%1 o
   2   2   0   7197.00   7127.30    181.10  39%1 o
   1   1   0   1543.40   1076.40    203.20  39%1 o
  -1  -1   0   1489.30    399.30    233.60  39%1 <
  -2  -2   0   7021.40   7919.00    205.70  39%1 o
  -8  -7   0      0.95    -10.40     21.40  39%1 <
   7  10   1     14.45      6.60     12.30  39%1 <
   6   9   1     62.31     38.30     22.00  39%1 <
   5   8   1     20.95     22.50     24.30  39%1 <
   4   7   1    142.69     65.20     30.70  39%1 <
   3   6   1     60.22     49.10     37.80  39%1 <
   2   5   1   1050.50   1126.90     81.40  39%1 o
  -4  -1   1    800.64    598.70     84.90  39%1 o
  -5  -2   1     14.58     17.50     51.00  39%1 <
  -9  -5   1     11.05      6.10     25.50  39%1 <
   5  11   2     21.42     22.60     16.10  39%1 <
   4  10   2     62.72     90.50     26.00  39%1 o
   3   9   2     34.73      1.00     27.20  39%1 <
   2   8   2    242.54    350.90     53.50  39%1 o
  -5   1   2    154.92     69.60     64.00  39%1 <
  -6   0   2    322.68    334.20     59.80  39%1 o
  -7  -1   2      8.75     37.00     38.80  39%1 <
   4  13   3     31.17     23.40     15.90  39%1 <
   3  12   3      8.73      2.70     17.80  39%1 <
   2  11   3     16.16     62.80     28.50  39%1 <
   1  10   3     74.29     59.30     30.00  39%1 <
  -6   3   3    142.66    298.60     72.60  39%1 o
  -7   2   3     40.33     72.20     49.80  39%1 <
  -8   1   3    118.96    133.30     44.50  39%1 <
   1  13   4     12.95     -5.60     19.50  39%1 <
   0  12   4     24.66     61.00     25.20  39%1 <
  -1  11   4    177.25    307.00     42.90  39%1 o
  -8   4   4     29.39    -33.70     42.60  39%1 <
  -9   3   4    134.49    219.20     50.90  39%1 o
  -1  14   5     10.25     53.70     19.70  39%1 <
  -2  13   5     14.91      4.70     23.50  39%1 <
  -9   6   5    142.45    129.20     40.50  39%1 o
 -10   5   5     14.08    -28.80     27.20  39%1 <
   3 -13  -6     47.51     90.50     32.00  40%1 <
   6  -8  -5    451.61    439.90     87.50  40%1 o
   1 -12  -5      5.80      8.30     32.80  40%1 <
   0 -13  -5    172.10    155.70     31.90  40%1 o
  10  -2  -4     33.86     50.60     30.30  40%1 <
   3  -8  -4    312.99    474.50     63.80  40%1 o
  -1 -11  -4      7.18     46.20     29.60  40%1 <
  -2 -12  -4     88.17    148.50     32.40  40%1 o
  -3 -13  -4     29.62     16.90     22.20  40%1 <
  10   1  -3     60.68      4.20     25.00  40%1 <
   8  -1  -3     91.01     30.10     31.90  40%1 <
   7  -2  -3     23.16    -47.20     36.00  40%1 <
   1  -7  -3     31.32     42.40     57.90  40%1 <
   0  -8  -3    527.97    551.20     65.60  40%1 o
  -3 -10  -3      5.53     86.00     33.60  40%1 <
  -4 -11  -3     86.09     46.30     29.50  40%1 <
  -5 -12  -3      2.59     -9.60     17.30  40%1 <
   5  -1  -2    121.69     21.40     52.30  40%1 <
  -1  -6  -2    734.94    809.00     78.00  40%1 o
  -2  -7  -2     15.00      7.50     41.70  40%1 <
  -5  -9  -2     84.21    121.30     37.80  40%1 o
  -6 -10  -2      1.52     24.50     25.40  40%1 <
   9   5  -1     16.87     39.10     21.80  40%1 <
   2  -1  -1   5926.70   6596.80    241.00  40%1 o
  -3  -5  -1   1082.30   1273.60     87.70  40%1 o
  -4  -6  -1    219.83    212.80     52.80  40%1 o
  -7  -8  -1     36.04     28.60     27.00  40%1 <
   8   7   0      2.16     29.90     21.90  40%1 <
   7   6   0     62.72    169.80     32.70  40%1 o
   6   5   0     27.11     37.20     31.40  40%1 <
  -5  -4   0    311.08    618.60     64.20  40%1 o
  -6  -5   0     24.04     76.30     38.90  40%1 <
  -8  -6   0     25.38    -19.50     25.10  40%1 <
  -9  -7   0     12.61     33.70     19.40  40%1 <
   7   9   1      1.44     21.30     18.90  40%1 <
   6   8   1     25.79    -23.20     20.90  40%1 <
   5   7   1    117.51     31.40     28.00  40%1 <
   4   6   1    219.18    222.90     41.30  40%1 o
  -2   1   1   5157.20   5036.30    259.60  40%1 o
  -6  -2   1     22.05    114.10     48.00  40%1 <
  -7  -3   1      3.82    -27.00     28.50  40%1 <
  -8  -4   1     32.83     83.50     34.10  40%1 <
   6  11   2      2.90    -19.90     14.90  40%1 <
   5  10   2     73.83     55.40     22.70  40%1 <
   4   9   2     63.09     43.90     24.10  40%1 <
   3   8   2     22.90     37.70     28.10  40%1 <
   2   7   2     11.13     31.50     35.10  40%1 <
  -8  -1   2     71.16    120.00     41.90  40%1 <
  -9  -2   2      3.91     78.00     38.20  40%1 <
   4  12   3      1.11     16.30     16.30  40%1 <
   3  11   3     24.08     -6.30     21.00  40%1 <
   2  10   3      6.40     -6.90     20.50  40%1 <
   1   9   3     36.46     54.10     31.70  40%1 <
   0   8   3    456.02    659.50     62.80  40%1 o
  -5   4   3   5260.80   3667.80    161.10  40%1 o
  -9   1   3     91.58    140.40     43.20  40%1 o
   2  13   4      6.24     21.40     18.50  40%1 <
   1  12   4     10.82     -8.90     19.30  40%1 <
   0  11   4      3.14    -15.40     24.00  40%1 <
  -1  10   4    144.38    169.20     39.70  40%1 o
  -1  13   5      8.63     -6.20     19.80  40%1 <
  -2  12   5     16.56     -6.70     24.40  40%1 <
  -3  11   5    357.46    238.90     42.70  40%1 o
   5 -11  -6     30.70     44.10     37.70  41%1 <
   2 -13  -6    227.57    195.50     40.20  41%1 o
  10  -5  -5      7.20      6.00     31.60  41%1 <
   3 -10  -5    252.42    240.20     51.00  41%1 o
   2 -11  -5    142.43     52.70     40.90  41%1 <
   0 -12  -5     60.19     63.90     33.40  41%1 <
  -1 -13  -5     54.94    -26.60     22.20  41%1 <
   8  -4  -4      6.98     50.30     44.50  41%1 <
   4  -7  -4    235.38     85.90     70.90  41%1 <
   1  -9  -4     16.31     67.60     44.90  41%1 <
   0 -10  -4     44.36    175.00     41.20  41%1 o
  -2 -11  -4     50.12     60.00     31.10  41%1 <
  -3 -12  -4    114.22     63.10     30.30  41%1 <
   6  -3  -3    246.49    362.00     69.50  41%1 o
   2  -6  -3     83.76     49.70     72.60  41%1 <
  -1  -8  -3    553.10    491.80     56.80  41%1 o
  -2  -9  -3     13.56     37.50     35.30  41%1 <
  -4 -10  -3     25.21      8.80     26.90  41%1 <
  -5 -11  -3      2.16     14.30     21.10  41%1 <
   9   2  -2     18.56      5.30     29.80  41%1 <
   8   1  -2    142.93     83.30     37.00  41%1 <
   0  -5  -2   1550.00   1726.60    108.10  41%1 o
  -3  -7  -2    104.91     82.10     45.00  41%1 <
  -4  -8  -2    158.86    154.40     40.10  41%1 o
  -6  -9  -2    227.11    251.10     40.80  41%1 o
   7   3  -1     16.27     29.40     32.00  41%1 <
   6   2  -1     31.68     19.00     35.30  41%1 <
  -2  -4  -1    372.94    739.90     83.20  41%1 o
  -5  -6  -1    767.22    560.00     61.00  41%1 o
  -7  -7  -1      5.97    -26.20     25.20  41%1 <
  -8  -8  -1      7.01     14.80     22.60  41%1 <
   9   7   0     14.27     -0.60     18.00  41%1 <
   8   6   0     36.04     62.80     27.10  41%1 <
   4   3   0    114.82    135.30     45.80  41%1 <
  -3  -2   0   2175.30   2059.10    119.10  41%1 o
  -6  -4   0     85.16     48.70     37.60  41%1 <
  -7  -5   0      5.28     16.80     32.30  41%1 <
  -9  -6   0      8.77     -4.20     20.00  41%1 <
   7   8   1     42.70     30.40     22.80  41%1 <
   6   7   1    102.31     69.50     28.50  41%1 <
   2   4   1    350.21    559.70     69.70  41%1 o
  -5  -1   1     15.34    -31.80     49.40  41%1 <
  -8  -3   1    178.40    151.60     38.00  41%1 o
 -10  -4   1     49.49     70.20     28.50  41%1 <
   6  10   2      1.62      0.50     17.90  41%1 <
   5   9   2    138.05     84.40     26.50  41%1 o
   4   8   2    189.60     93.90     30.00  41%1 o
   1   6   2    798.86    781.00     70.90  41%1 o
   0   5   2   1600.30   1759.40    107.10  41%1 o
  -7   0   2    734.45    804.40     67.90  41%1 o
  -9  -1   2    959.61    901.00     67.50  41%1 o
 -10  -2   2     14.67    -35.20     28.10  41%1 <
   5  12   3      9.01     -3.00     11.90  41%1 <
   4  11   3    150.56     91.90     24.70  41%1 o
   3  10   3     17.15     61.50     28.40  41%1 <
   2   9   3     12.97      7.40     29.10  41%1 <
  -1   7   3      6.43     31.30     54.20  41%1 <
  -8   2   3     49.46    -20.70     42.00  41%1 <
   3  13   4     31.87     50.20     18.30  41%1 <
   2  12   4     79.57    100.70     29.40  41%1 o
   1  11   4     19.24    -10.30     21.30  41%1 <
  -2   9   4    855.40    891.00     67.50  41%1 o
  -3   8   4    412.67    475.10     65.70  41%1 o
  -9   4   4    110.76    107.30     44.30  41%1 <
   0  13   5    230.18    140.80     31.20  41%1 o
  -1  12   5     28.15     46.80     24.50  41%1 <
  -4  10   5     26.50     78.00     43.40  41%1 <
  -5  12   6      3.96     87.20     34.30  41%1 <
   3 -12  -6     99.14     71.40     35.50  42%1 <
   1 -13  -6     17.05    -12.70     24.90  42%1 <
   9  -6  -5    103.40     76.00     43.90  42%1 <
   1 -11  -5    486.87    332.60     49.20  42%1 o
  -1 -12  -5     60.60     75.30     29.90  42%1 <
  10  -3  -4     20.40     -8.20     26.60  42%1 <
   2  -8  -4   2123.40   2210.40    104.80  42%1 o
  -1 -10  -4    108.11    235.90     42.40  42%1 o
  -3 -11  -4      9.93     50.10     30.60  42%1 <
  -4 -12  -4      3.67     -7.10     20.80  42%1 <
   8  -2  -3    237.51    129.10     40.10  42%1 o
   0  -7  -3   1504.80   1321.00     89.20  42%1 o
  -2  -8  -3    165.51    243.40     47.20  42%1 o
  -3  -9  -3    114.81    156.40     39.00  42%1 o
  -5 -10  -3     36.76     44.00     25.70  42%1 <
  10   2  -2     42.38     37.80     26.90  42%1 <
   9   1  -2    729.80    920.20     64.90  42%1 o
   6  -1  -2    342.00    294.30     52.70  42%1 o
  -2  -6  -2    305.82    348.70     60.00  42%1 o
  -4  -7  -2     86.76    179.90     45.00  42%1 o
  -6  -8  -2     23.61     22.70     26.00  42%1 <
  -7  -9  -2     50.18     67.30     28.80  42%1 <
  10   4  -1      6.28     81.00     23.60  42%1 o
   8   3  -1    127.07    148.60     37.50  42%1 o
   7   2  -1    150.17     80.10     35.10  42%1 <
  -1  -3  -1  14524.00  14469.50    244.60  42%1 o
  -3  -4  -1    400.28    559.30     68.80  42%1 o
  -6  -6  -1    119.30    175.60     38.20  42%1 o
  -8  -7  -1     91.57     70.80     28.20  42%1 <
   9   6   0      7.31      3.40     17.90  42%1 <
   8   5   0     17.18     46.60     29.40  42%1 <
   6   4   0     19.07    108.80     33.10  42%1 o
   3   2   0   2007.40   2205.20    105.40  42%1 o
  -5  -3   0   1228.80   1401.00     84.90  42%1 o
  -7  -4   0    132.43    123.10     34.30  42%1 o
  -9  -5   0      5.35     29.60     24.60  42%1 <
   8   8   1     12.35     33.60     20.30  42%1 <
   7   7   1      5.81     20.30     20.00  42%1 <
   4   5   1     38.63    169.30     43.00  42%1 o
   1   3   1  13545.00  11232.70    223.50  42%1 o
  -9  -3   1     15.57     -1.20     29.50  42%1 <
   6   9   2    186.82    221.80     31.50  42%1 o
   5   8   2      2.94     -1.90     22.00  42%1 <
   3   7   2    128.98     94.40     31.10  42%1 o
   2   6   2    217.40    845.00     68.00  42%1 o
  -8   0   2     35.79    256.80     47.50  42%1 o
 -10  -1   2      9.43      7.30     30.10  42%1 <
   5  11   3      4.77     10.80     14.60  42%1 <
   4  10   3     27.09      1.30     19.00  42%1 <
   3   9   3     69.25    149.40     34.80  42%1 o
   1   8   3    410.96    510.80     54.30  42%1 o
  -2   6   3   1388.90   1130.20     96.40  42%1 o
  -7   3   3     63.34    165.60     58.40  42%1 <
  -9   2   3     33.66     18.80     37.50  42%1 <
   3  12   4    121.46     93.30     25.70  42%1 o
   2  11   4    156.60    195.10     31.10  42%1 o
   0  10   4     45.07    103.00     35.90  42%1 <
  -1   9   4     59.77     92.60     37.50  42%1 <
  -3   8   4    294.80    475.10     65.70  42%1 o
   1  13   5     44.17     28.90     19.90  42%1 <
  -2  11   5    161.29    190.70     37.30  42%1 o
  -3  13   6     68.88     59.50     28.10  42%1 <
  -6  11   6     78.21    333.70     51.50  42%1 o
   6 -10  -6     61.87    211.50     48.40  43%1 o
   4 -11  -6    161.86    107.60     39.90  43%1 <
   2 -12  -6     64.44     59.90     32.70  43%1 <
   4  -9  -5    421.09    657.00     70.10  43%1 o
   2 -10  -5     41.35    153.30     45.40  43%1 o
   0 -11  -5     75.50     70.70     34.20  43%1 <
  -2 -12  -5     18.89     -5.20     19.70  43%1 <
   9  -4  -4     67.43     91.70     40.70  43%1 <
   0  -9  -4    502.70    523.70     57.90  43%1 o
  -2 -10  -4    290.75    361.90     44.50  43%1 o
  -4 -11  -4     33.33     75.00     26.40  43%1 <
  10  -1  -3    101.76    126.00     34.60  43%1 o
   5  -4  -3   6326.00   5664.70    175.00  43%1 o
  -3  -8  -3     56.40     71.50     35.00  43%1 <
  -5  -9  -3     25.14     11.50     22.90  43%1 <
  10   1  -2      4.13    -12.30     22.20  43%1 <
   8   0  -2    225.44     35.30     33.60  43%1 <
   1  -4  -2   7186.30   6932.60    185.80  43%1 o
  -1  -5  -2    327.31    365.30     70.50  43%1 o
  -3  -6  -2     61.58     68.40     39.50  43%1 <
  -5  -7  -2    258.06    132.80     34.80  43%1 o
  -7  -8  -2      9.98      3.50     19.80  43%1 <
   9   3  -1     26.87     31.10     27.40  43%1 <
   6   1  -1    156.91    148.20     40.70  43%1 o
  -6  -5  -1     70.93    156.20     37.70  43%1 o
  -5  -5  -1    108.98     62.70     38.70  43%1 <
  -8  -6  -1    115.73    156.60     31.30  43%1 o
  -7  -6  -1     59.98     27.50     25.50  43%1 <
   9   5   0      2.36    -15.90     17.00  43%1 <
   7   4   0     90.96     39.60     28.90  43%1 <
  -2  -1   0  20157.00  16797.90    259.90  43%1 o
  -4  -2   0   1388.40   1042.50     83.90  43%1 o
  -6  -3   0    197.28    145.00     42.40  43%1 o
  -8  -4   0     66.30     65.60     29.90  43%1 <
   8   7   1    172.22    145.80     27.80  43%1 o
   6   6   1    193.23    214.40     33.80  43%1 o
   7   6   1     21.46     48.00     22.70  43%1 <
   5   5   1     92.40     54.00     32.30  43%1 <
   3   4   1    815.73    551.90     61.80  43%1 o
  -9  -2   1    267.67    290.30     39.50  43%1 o
   7   9   2     52.28     54.50     19.50  43%1 <
   6   8   2     41.24    -10.50     18.20  43%1 <
   4   7   2    136.34    101.40     29.50  43%1 o
  -1   4   2   8841.50   8431.10    197.10  43%1 o
  -3   3   2  93349.00 120800.00    689.70  43%1 o
  -5   2   2   2374.40   2711.70    125.50  43%1 o
  -7   1   2     91.71    173.60     52.70  43%1 o
  -9   0   2     33.01    120.70     45.10  43%1 <
   5  10   3    110.16     43.60     17.40  43%1 <
   4   9   3     66.87     27.60     23.60  43%1 <
   2   8   3    336.37    241.10     42.20  43%1 o
   0   7   3    912.96    752.00     70.90  43%1 o
 -10   2   3     86.61     23.40     32.50  43%1 <
   4  12   4     16.61    -11.00     14.30  43%1 <
   3  11   4      6.81     28.30     21.70  43%1 <
   1  10   4    414.56    342.40     41.60  43%1 o
   0  12   5     98.40     57.00     26.10  43%1 <
   1  12   5     68.41     61.70     21.60  43%1 <
  -1  11   5    164.83    135.60     30.00  43%1 o
  -3  10   5    307.93    369.20     47.20  43%1 o
  -5   9   5     30.24    182.10     60.60  43%1 o
  -9   7   5    611.47    870.20     63.00  43%1 o
  -2  13   6    323.95    261.00     37.00  43%1 o
  -4  12   6     31.27     -2.40     28.20  43%1 <
   3 -11  -6    172.60    195.40     42.40  44%1 o
   1 -12  -6     24.02     38.40     28.30  44%1 <
   3  -9  -5    521.51    572.00     59.20  44%1 o
   1 -10  -5    724.42    533.40     55.70  44%1 o
  -2 -11  -5     75.12     52.90     22.70  44%1 <
  -1 -11  -5      3.52      7.60     24.60  44%1 <
   3  -7  -4    180.31    146.80     62.00  44%1 <
   1  -8  -4    113.59    154.90     52.20  44%1 <
  -2  -9  -4    124.65    235.70     36.00  44%1 o
  -1  -9  -4    184.33    165.10     40.00  44%1 o
  -4 -10  -4     32.32    -29.50     20.90  44%1 <
   9  -2  -3     52.68    -32.00     28.40  44%1 <
   7  -3  -3    202.23    349.40     54.50  44%1 o
   3  -5  -3  20109.00  21686.50    285.40  44%1 o
   1  -6  -3   9437.40   9023.30    187.50  44%1 o
  -2  -7  -3    356.07    481.40     52.50  44%1 o
  -4  -8  -3     39.03     40.90     30.20  44%1 <
  -6  -9  -3     85.47    131.90     30.60  44%1 o
   9   0  -2     31.73     54.60     35.80  44%1 <
   7  -1  -2    216.22     83.50     40.20  44%1 <
   5  -2  -2   1548.00   1535.90     93.20  44%1 o
  -2  -5  -2    424.42    291.90     53.60  44%1 o
  -4  -6  -2     60.36     94.80     39.00  44%1 <
  -7  -7  -2     53.48    114.60     27.50  44%1 o
  -6  -7  -2     71.62     23.80     26.50  44%1 <
  10   3  -1     15.03      3.50     18.00  44%1 <
   9   2  -1    243.60    281.90     39.80  44%1 o
   7   1  -1     90.78    137.90     38.90  44%1 o
  -2  -3  -1   1151.90   1288.10     99.30  44%1 o
  -4  -4  -1   1037.30    938.20     70.70  44%1 o
  -7  -5  -1     10.52     24.20     25.50  44%1 <
   8   4   0     75.00     55.10     28.40  44%1 <
   6   3   0    243.80    106.10     33.50  44%1 o
   4   2   0   1186.90    974.20     73.40  44%1 o
  -5  -2   0    114.57    169.50     50.70  44%1 o
  -7  -3   0    257.60    255.60     41.30  44%1 o
   8   6   1    127.21    116.80     27.70  44%1 o
   6   5   1    196.26     97.40     29.70  44%1 o
   4   4   1   1068.70    966.80     65.30  44%1 o
   2   3   1   1063.00   1151.90     87.60  44%1 o
  -8  -1   1     90.95    149.30     40.40  44%1 o
  -7  -1   1    137.65    182.00     45.10  44%1 o
 -10  -2   1      5.31     25.50     25.50  44%1 <
   7   8   2      7.86     16.40     17.30  44%1 <
   5   7   2    106.41    131.90     28.70  44%1 o
   6   7   2     34.68     19.00     19.70  44%1 <
   3   6   2     99.73    106.10     34.80  44%1 o
  -3   3   2 116950.00 120800.00    689.70  44%1 o
  -8   1   2    230.00    202.70     45.00  44%1 o
 -10   0   2     73.60     77.20     35.10  44%1 <
   5   9   3     41.11     27.00     19.90  44%1 <
   3   8   3     21.99     97.70     26.70  44%1 o
   1   7   3    378.97    323.60     49.40  44%1 o
  -1   6   3   9772.40   9412.70    186.40  44%1 o
  -8   3   3    110.44    137.90     48.50  44%1 <
   4  11   4     14.10      9.90     17.50  44%1 <
   2  10   4    736.26    547.80     46.90  44%1 o
   3  10   4    454.98    467.90     42.20  44%1 o
   0   9   4   1068.10    585.50     53.30  44%1 o
  -2   8   4   1583.70   1930.10     92.30  44%1 o
  -4   7   4   1077.30   1190.40     91.40  44%1 o
  -9   5   4    274.77    268.20     45.40  44%1 o
   2  12   5     39.38     16.60     18.20  44%1 <
   0  11   5     52.19     49.80     24.20  44%1 <
  -2  10   5     97.44     91.60     35.90  44%1 <
  -1  13   6     40.58     12.40     19.00  44%1 <
  -3  12   6     57.06     38.00     27.60  44%1 <
  -5  11   6    374.09    187.70     44.00  44%1 o
   5 -10  -6     71.85     60.30     35.80  45%1 <
   2 -11  -6     56.67     66.10     32.30  45%1 <
  -1 -12  -6     26.90     56.60     23.30  45%1 <
   5  -8  -5    742.23    775.10     73.00  45%1 o
   2  -9  -5     54.66    -33.80     34.20  45%1 <
  -1 -10  -5     10.41     57.60     25.60  45%1 <
   0 -10  -5     34.14     -2.00     28.50  45%1 <
  -3 -11  -5     17.02     10.80     21.40  45%1 <
  10  -4  -4    230.28    150.60     33.80  45%1 o
   8  -5  -4    110.67     70.80     46.50  45%1 <
  -1  -8  -4     33.16     69.60     29.40  45%1 <
   0  -8  -4    321.53    391.40     50.20  45%1 o
  -4  -9  -4     16.32     41.50     24.80  45%1 <
  -3  -9  -4    105.48     33.00     28.30  45%1 <
  10  -2  -3     88.76     12.70     29.40  45%1 <
   8  -3  -3    137.49      0.80     35.10  45%1 <
   0  -6  -3    742.66   1066.70     78.40  45%1 o
  -4  -7  -3      2.46     33.80     29.20  45%1 <
  -3  -7  -3     89.68     86.40     35.80  45%1 <
  -7  -8  -3      4.31     -7.10     17.40  45%1 <
  -6  -8  -3     10.23     47.20     23.00  45%1 <
  10   0  -2      8.24     22.70     22.00  45%1 <
   8  -1  -2    211.96     97.70     37.80  45%1 <
   0  -4  -2   6601.90   5587.30    155.60  45%1 o
  -3  -5  -2   1703.00   1839.40     87.00  45%1 o
  -7  -6  -2      1.47     -9.70     22.50  45%1 <
  -6  -6  -2     11.61     17.30     26.00  45%1 <
  10   2  -1      3.90     28.00     17.90  45%1 <
   8   1  -1    121.56    158.80     36.10  45%1 o
   0  -2  -1   3526.50   3749.30    201.80  45%1 o
  -3  -3  -1   5154.40   4823.80    132.80  45%1 o
  -7  -4  -1      2.26    -12.00     25.10  45%1 <
  -6  -4  -1    156.38    128.10     34.20  45%1 o
  -9  -5  -1      3.96     10.70     18.60  45%1 <
   8   3   0      3.52    -19.80     20.70  45%1 <
   5   2   0     20.89     70.30     35.90  45%1 <
  -3  -1   0    376.31    703.60     95.20  45%1 o
  -6  -2   0    319.19    519.60     54.10  45%1 o
  -9  -3   0    139.52    128.60     34.30  45%1 o
   7   5   1     31.72     73.50     25.80  45%1 <
   8   5   1      9.43      7.10     21.30  45%1 <
   5   4   1    315.51    327.80     39.70  45%1 o
   3   3   1   4083.40   4675.90    122.70  45%1 o
   0   2   1   4992.60   4564.60    196.50  45%1 o
  -3   1   1    935.94   1540.30    139.50  45%1 o
 -10  -1   1     13.43     11.70     23.40  45%1 <
  -9  -1   1     21.09     47.10     34.00  45%1 <
   7   7   2     45.38     82.60     21.90  45%1 o
   8   7   2      9.05      4.90     15.00  45%1 <
   5   6   2     46.94     12.00     20.40  45%1 <
   0   4   2   5945.90   5839.50    152.30  45%1 o
  -6   2   2    384.60    490.30     69.70  45%1 o
 -10   1   2     36.80     32.70     32.60  45%1 <
  -9   1   2   1685.20   1743.90     83.90  45%1 o
   5   8   3      4.91     -2.70     16.20  45%1 <
   2   7   3    817.48    635.00     54.80  45%1 o
   0   6   3   2060.10   1321.50     82.80  45%1 o
 -10   3   3     96.84    139.70     36.70  45%1 o
   4  10   4     42.17     38.60     18.10  45%1 <
   5  10   4     10.44      1.90     14.50  45%1 <
   2   9   4    126.29    189.00     33.10  45%1 o
  -1   8   4     72.52    171.90     46.10  45%1 o
 -10   5   4    155.35    163.60     39.30  45%1 o
   1  11   5      8.51     -2.90     17.50  45%1 <
   2  11   5     35.81     26.20     21.90  45%1 <
  -1  10   5    828.36    743.70     55.10  45%1 o
  -4   9   5   1738.80   2110.00     90.80  45%1 o
  -1  12   6     46.57     75.30     23.90  45%1 o
  -4  11   6     68.58     85.20     34.80  45%1 <
  -7  10   6    542.62   1011.70     75.30  45%1 o
   4 -10  -6   1109.80   1114.30     64.00  46%1 o
   0 -11  -6    229.55    175.90     30.70  46%1 o
   1 -11  -6    246.30    256.10     35.50  46%1 o
   8  -7  -5    616.02    313.70     68.90  46%1 o
   1  -9  -5    112.00    247.00     37.80  46%1 o
  -4 -10  -5     46.27     69.40     20.60  46%1 o
  -3 -10  -5     42.62     33.00     21.60  46%1 <
  -2 -10  -5     95.20     59.20     27.10  46%1 <
   2  -7  -4    519.88    521.20     64.00  46%1 o
  -3  -8  -4    403.68    468.20     44.30  46%1 o
  -2  -8  -4     54.33     26.80     24.50  46%1 <
   9  -3  -3    315.27    248.70     35.80  46%1 o
  -2  -6  -3     63.70     22.40     30.70  46%1 <
  -1  -6  -3     58.24    -30.70     36.10  46%1 <
  -7  -7  -3    353.66    298.60     34.70  46%1 o
  -6  -7  -3     32.00      9.20     19.90  46%1 <
  -5  -7  -3      8.05      1.00     22.10  46%1 <
   9  -1  -2   1926.90   1719.90     78.20  46%1 o
   6  -2  -2    451.55    181.70     43.10  46%1 o
  -1  -4  -2   2103.90   2052.50     96.90  46%1 o
  -6  -5  -2     98.16    121.10     31.10  46%1 o
  -5  -5  -2     19.83     61.70     29.50  46%1 <
   9   1  -1      6.19      7.70     25.30  46%1 <
  10   1  -1     14.01     18.10     17.90  46%1 <
  -5  -3  -1    453.50    419.10     47.50  46%1 o
  -4  -3  -1    399.83    343.00     57.00  46%1 o
  -9  -4  -1      6.05      4.00     19.80  46%1 <
  -8  -4  -1    286.44    187.00     33.80  46%1 o
   9   3   0    134.01    110.70     27.40  46%1 o
   7   2   0    239.60    222.60     33.30  46%1 o
  -4  -1   0   2657.00   2278.90    100.50  46%1 o
  -9  -2   0    275.51    205.30     30.50  46%1 o
  -8  -2   0     41.64     51.50     26.60  46%1 <
   9   5   1      4.39     -9.40     13.10  46%1 <
   7   4   1     13.96     16.00     21.00  46%1 <
   4   3   1    436.21    302.60     40.50  46%1 o
   6   6   2     11.25     23.00     20.50  46%1 <
   7   6   2      2.34    -12.10     14.20  46%1 <
   4   5   2    430.28    395.50     42.50  46%1 o
  -8   2   2    466.68    307.00     43.50  46%1 o
  -7   2   2    434.57    522.00     54.50  46%1 o
   6   8   3     10.40     16.10     16.80  46%1 <
   7   8   3      5.24    -11.30     10.70  46%1 <
   4   7   3     16.88      6.40     20.20  46%1 <
   1   6   3     30.38      9.50     34.00  46%1 <
  -3   5   3  25441.00  28771.10    312.50  46%1 o
  -7   4   3    854.40    778.50     70.10  46%1 o
   3   9   4     86.43     26.70     22.00  46%1 <
   4   9   4     28.05     41.00     18.30  46%1 <
   5   9   4      2.74     -2.10      9.40  46%1 <
   1   8   4     48.48     63.20     25.70  46%1 <
  -3   7   4    399.40    654.80     67.30  46%1 o
   3  11   5     13.76      9.30     13.60  46%1 <
   0  10   5     61.28    122.10     27.40  46%1 o
   1  10   5     50.45     73.20     23.80  46%1 o
  -3   9   5    689.87    801.70     58.20  46%1 o
   0  12   6     19.68     48.80     19.20  46%1 <
   1  12   6     17.36     -5.20     12.90  46%1 <
  -3  11   6    218.30    228.30     33.70  46%1 o
  -2  11   6     52.42     -1.00     19.70  46%1 <
   2 -10  -6     73.26    108.50     32.50  47%1 o
   3 -10  -6    419.79    288.00     41.50  47%1 o
  -2 -11  -6      9.75     11.70     15.20  47%1 <
   4  -8  -5    548.22    569.00     57.10  47%1 o
  -3  -9  -5      5.00      6.90     17.90  47%1 <
  -2  -9  -5    209.61    216.80     29.80  47%1 o
  -1  -9  -5     13.75     12.70     20.40  47%1 <
   0  -7  -4     88.60    113.40     35.20  47%1 o
   1  -7  -4    434.56    434.10     51.20  47%1 o
  -6  -8  -4     25.46     53.50     19.10  47%1 <
  -5  -8  -4     51.84     50.60     20.20  47%1 <
  -4  -8  -4     59.37     83.50     24.70  47%1 o
  10  -3  -3     63.46     83.10     27.00  47%1 o
   2  -5  -3     51.92    215.60     78.10  47%1 <
  -6  -6  -3      2.54     33.50     19.80  47%1 <
  -5  -6  -3    386.61    506.50     45.90  47%1 o
  -4  -6  -3    667.59    936.00     58.70  47%1 o
  -3  -6  -3    494.13    294.30     41.70  47%1 o
   7  -2  -2    340.79    242.10     39.70  47%1 o
  -3  -4  -2    251.38    329.40     48.30  47%1 o
  -2  -4  -2    194.68    150.40     47.10  47%1 o
  -8  -5  -2     72.47     52.80     20.60  47%1 <
   4  -1  -1   1477.20   1501.90     81.90  47%1 o
  -1  -2  -1    866.51    896.30    115.50  47%1 o
  -9  -3  -1     29.82     45.20     21.00  47%1 <
  -8  -3  -1    126.10    120.00     26.50  47%1 o
  -7  -3  -1     10.73     11.20     20.70  47%1 <
  -6  -3  -1    118.30    163.60     31.60  47%1 o
   8   2   0     41.41     19.30     22.90  47%1 <
   9   2   0    185.24    194.80     28.30  47%1 o
   5   1   0    315.64    476.60     50.10  47%1 o
  -7  -1   0    163.79    179.00     35.50  47%1 o
  -6  -1   0     60.53     78.10     32.80  47%1 <
  -5  -1   0    251.81    265.80     48.60  47%1 o
   9   4   1      3.15    -18.50     13.50  47%1 <
   5   3   1    415.09    335.00     35.50  47%1 o
   6   3   1    128.49    148.10     27.90  47%1 o
   1   2   1    889.64    756.60    103.20  47%1 o
  -5   1   1     78.63     27.60     47.70  47%1 <
  -4   1   1   1692.40   1337.10     92.90  47%1 o
   5   5   2     14.47     26.00     18.40  47%1 <
   6   5   2     88.95    151.40     24.70  47%1 o
   7   5   2     85.74    168.20     24.90  47%1 o
   2   4   2    214.59    272.10     41.00  47%1 o
 -10   2   2     46.58     51.20     28.30  47%1 <
  -9   2   2     33.96    124.40     41.20  47%1 o
   6   7   3     25.61      4.80     12.50  47%1 <
   7   7   3    233.17    215.10     26.20  47%1 o
   2   6   3     46.87     14.10     25.60  47%1 <
   3   6   3    477.39    420.60     35.20  47%1 o
  -9   4   3     20.62     21.90     35.50  47%1 <
  -8   4   3   1188.30    993.30     66.40  47%1 o
   2   8   4     34.41     36.60     16.80  47%1 <
   3   8   4    284.31    335.40     31.80  47%1 o
   4   8   4     40.07     19.90     15.10  47%1 <
  -2   7   4    448.25    377.00     51.00  47%1 o
  -1   7   4    334.87    495.60     51.00  47%1 o
   2  10   5     80.91     49.40     20.10  47%1 <
   3  10   5     33.98      5.20     16.40  47%1 <
   4  10   5     22.89     23.80     11.80  47%1 <
  -2   9   5     15.63     44.20     26.30  47%1 <
  -1   9   5    130.38     94.10     25.60  47%1 o
  -1  11   6    193.51    161.10     27.20  47%1 o
   0  11   6    151.18    175.50     23.60  47%1 o
  -6  10   6     31.97     82.20     40.80  47%1 <
   3 -11  -7     11.62    -10.00     20.50  48%1 <
   4 -11  -7     44.43     31.70     22.80  48%1 <
   5 -11  -7     25.22     65.90     24.90  48%1 <
   7  -9  -6    175.76    262.50     59.40  48%1 o
  -3 -10  -6      8.91      1.90     14.40  48%1 <
  -2 -10  -6     23.70     40.60     20.00  48%1 <
  -1 -10  -6     98.93    119.10     24.60  48%1 o
   0 -10  -6      9.04     13.60     23.50  48%1 <
   1 -10  -6    210.22    157.40     34.40  48%1 o
   9  -7  -5   1488.60   1137.60     70.60  48%1 o
   2  -8  -5   1211.10   1211.60     68.60  48%1 o
   3  -8  -5    116.35    217.60     43.90  48%1 o
  -4  -9  -5     12.34      4.60     17.70  48%1 <
   5  -6  -4   3293.50   3772.30    159.70  48%1 o
  -6  -7  -4     45.13     17.60     19.20  48%1 <
  -5  -7  -4     31.16     32.20     22.50  48%1 <
  -4  -7  -4     13.85     35.50     22.40  48%1 <
  -3  -7  -4    159.24    238.60     35.80  48%1 o
  -2  -7  -4     91.17     -6.80     28.00  48%1 <
  -1  -7  -4     49.13     94.60     29.30  48%1 o
   7  -4  -3    610.21    500.20     57.80  48%1 o
   0  -5  -3   4477.80   4740.80    130.40  48%1 o
   1  -5  -3   9466.00   8542.30    174.60  48%1 o
  -7  -6  -3     62.69     71.40     24.40  48%1 <
   8  -2  -2    342.95    274.00     37.00  48%1 o
   9  -2  -2     14.69     43.80     29.60  48%1 <
  -8  -4  -2    178.04    220.30     27.30  48%1 o
  -7  -4  -2    117.75     37.40     22.80  48%1 <
  -6  -4  -2      4.72     89.30     26.80  48%1 o
  -5  -4  -2    105.87    154.50     34.20  48%1 o
  -4  -4  -2    109.97    137.00     36.10  48%1 o
   5  -1  -1     64.21     34.20     39.00  48%1 <
  -4  -2  -1    199.61    111.10     43.20  48%1 <
  -3  -2  -1    505.19    452.20     62.90  48%1 o
  -2  -2  -1    640.29    635.70     80.90  48%1 o
   6   1   0     55.02     91.90     29.40  48%1 o
   7   1   0    335.90    339.60     39.70  48%1 o
 -10  -1   0      0.92    -14.80     16.70  48%1 <
  -9  -1   0     97.40     78.10     27.60  48%1 <
  -8  -1   0    470.39    525.60     46.70  48%1 o
   7   3   1     25.08     34.00     21.80  48%1 <
   8   3   1    109.49     97.50     27.90  48%1 o
   9   3   1     18.79      2.70     15.20  48%1 <
   2   2   1    400.55    482.90     66.50  48%1 o
 -10   1   1     51.08     28.50     20.50  48%1 <
  -9   1   1     56.46     39.50     31.10  48%1 <
  -8   1   1    204.59    221.70     36.80  48%1 o
  -7   1   1    112.19    154.90     37.10  48%1 o
  -6   1   1    333.00    258.90     47.00  48%1 o
   8   5   2     80.12     41.10     19.80  48%1 <
   3   4   2    222.02    323.70     41.50  48%1 o
   4   4   2    115.85     58.90     27.20  48%1 <
   4   6   3    703.16    752.70     49.50  48%1 o
   5   6   3    440.42    443.20     41.70  48%1 o
   6   6   3     11.84      3.70     14.10  48%1 <
  -2   5   3     88.79    262.00     74.40  48%1 o
  -1   5   3   9130.90   9488.80    179.60  48%1 o
   5   8   4     53.79      4.90     15.50  48%1 <
   6   8   4     18.51     39.90     14.20  48%1 <
   0   7   4    205.93    317.20     40.70  48%1 o
   1   7   4     43.57     37.90     24.90  48%1 <
  -9   6   4    184.61     90.80     26.80  48%1 o
   1   9   5      7.60     11.10     19.40  48%1 <
   2   9   5    197.25    155.20     24.10  48%1 o
   3   9   5      8.25     14.10     14.30  48%1 <
  -6   8   5    675.57    875.00     84.20  48%1 o
   1  11   6    194.98    193.20     26.30  48%1 o
   2  11   6     16.85     -0.50     12.10  48%1 <
  -5  10   6      8.04     -8.20     29.30  48%1 <
  -4  10   6   1040.50   1259.20     62.70  48%1 o
  -3  10   6    355.66    296.50     34.90  48%1 o
   0 -11  -7    102.43    113.10     21.60  49%1 o
   1 -11  -7     66.56     65.70     20.90  49%1 o
   2 -11  -7     21.89     21.40     21.10  49%1 <
   3 -11  -7     19.34    -10.00     20.50  49%1 <
   6  -9  -6    291.22    254.90     44.30  49%1 o
  -5  -8  -5     37.53     34.20     17.70  49%1 <
  -4  -8  -5     14.72     41.50     18.90  49%1 <
  -3  -8  -5    171.13    140.20     27.50  49%1 o
  -2  -8  -5    214.12    243.00     29.60  49%1 o
  -1  -8  -5     67.89    111.10     27.50  49%1 o
   0  -8  -5    108.47    125.90     27.90  49%1 o
   1  -8  -5     46.34    101.00     31.50  49%1 o
   5  -6  -4   4264.40   3772.30    159.70  49%1 o
   8  -4  -3   1134.30   1239.60     65.20  49%1 o
   9  -4  -3     62.29     35.50     24.20  49%1 <
  -7  -5  -3     33.20     40.60     17.10  49%1 <
  -6  -5  -3    226.24    166.80     26.90  49%1 o
  -5  -5  -3    638.03    772.00     50.30  49%1 o
  -4  -5  -3    286.63    303.00     39.40  49%1 o
  -3  -5  -3     84.36     35.40     27.50  49%1 <
  -2  -5  -3    429.14    451.70     47.30  49%1 o
  -1  -5  -3     41.92     49.20     40.60  49%1 <
  10  -2  -2     32.03     63.90     22.10  49%1 <
   6  -1  -1    298.38    235.00     37.30  49%1 o
   7  -1  -1     99.69    131.40     30.10  49%1 o
  -9  -2  -1     24.16     51.20     20.50  49%1 <
  -8  -2  -1    109.70     56.30     23.50  49%1 <
  -7  -2  -1     31.95     20.80     21.60  49%1 <
  -6  -2  -1    325.74    379.20     39.60  49%1 o
  -5  -2  -1    523.32    598.00     55.40  49%1 o
  -4  -2  -1    224.55    111.10     43.20  49%1 <
   8   1   0    333.71    581.50     45.70  49%1 o
   9   1   0     72.76     44.90     22.10  49%1 <
  10   1   0      2.84     -2.90     15.60  49%1 <
   3   2   1    509.28    489.60     51.20  49%1 o
   4   2   1     21.29     13.80     28.10  49%1 <
   5   2   1    708.58    392.50     37.20  49%1 o
   5   4   2    112.34     30.60     20.40  49%1 <
   6   4   2     15.55    126.30     23.80  49%1 o
   7   4   2     91.72     83.80     19.00  49%1 o
   8   4   2    150.32    141.60     22.20  49%1 o
 -10   3   2    166.84    125.10     27.20  49%1 o
  -9   3   2    136.73    173.90     35.40  49%1 o
  -8   3   2     68.22     64.70     31.00  49%1 <
  -7   3   2     94.58    143.10     38.70  49%1 o
  -6   3   2    594.89    284.10     54.10  49%1 o
  -5   3   2   1548.70   1647.20     96.10  49%1 o
   7   6   3      4.25     16.80     13.90  49%1 <
   0   5   3   3224.40   3185.40    105.00  49%1 o
   1   5   3    125.28    181.50     35.90  49%1 o
   2   5   3    176.58    167.40     29.20  49%1 o
   2   7   4     72.88     60.40     20.40  49%1 <
   3   7   4     99.12    137.70     23.80  49%1 o
   4   7   4      4.27      3.50     11.90  49%1 <
   5   7   4     17.75      5.10     14.40  49%1 <
   6   7   4     28.48      2.10      7.90  49%1 <
   4   9   5      3.47      2.90     12.10  49%1 <
  -5   8   5    428.15    635.30     62.00  49%1 o
  -4   8   5    461.61    508.50     48.00  49%1 o
  -3   8   5    101.83     94.90     31.20  49%1 o
  -3  10   6    286.87    296.50     34.90  49%1 o
  -2  10   6     61.56     90.90     23.80  49%1 o
  -1  10   6     13.59     16.70     15.20  49%1 <
   0  10   6     10.89     -0.40     15.80  49%1 <
   1  10   6    116.24     16.90     15.60  49%1 <
   2  10   6     27.41     19.30     11.60  49%1 <
  -1 -10  -7     30.24     36.50     19.80  50%1 <
   0 -10  -7     10.85    -11.90     17.50  50%1 <
   1 -10  -7     12.07      2.60     23.00  50%1 <
   2 -10  -7    209.44    215.90     36.40  50%1 o
  -5  -7  -5     23.12     25.10     21.50  50%1 <
  -4  -7  -5     24.32      8.50     22.30  50%1 <
  -3  -7  -5     21.84     15.20     24.10  50%1 <
  -2  -6  -4    177.49    171.70     30.00  50%1 o
  -1  -6  -4    159.23     49.00     31.90  50%1 <
   0  -6  -4    289.11    423.50     45.60  50%1 o
   1  -6  -4    793.04    631.70     62.10  50%1 o
   2  -6  -4    677.54    544.40     63.40  50%1 o
   3  -6  -4    786.70    557.70     65.80  50%1 o
  -8  -4  -3      2.83      9.40     14.50  50%1 <
  -7  -4  -3     30.16     34.40     20.90  50%1 <
  -6  -4  -3     86.54     61.80     25.30  50%1 <
  -5  -4  -3     16.24     26.80     28.90  50%1 <
  -4  -3  -2    711.55    375.90     45.30  50%1 o
  -3  -3  -2    265.09    512.00     57.90  50%1 o
  -2  -3  -2   1101.10   1586.70     84.80  50%1 o
  -1  -3  -2   4201.10   4595.40    136.30  50%1 o
   0  -3  -2   7989.10   7628.00    180.50  50%1 o
   1  -3  -2  13451.00  19629.10    274.00  50%1 o
   4  -3  -2  12638.00  13128.70    238.60  50%1 o
   5  -3  -2   4992.80   3962.10    136.10  50%1 o
   6  -3  -2    628.51    829.00     71.30  50%1 o
   7  -3  -2    147.98    377.50     50.00  50%1 o
   8  -3  -2    398.63    291.10     44.50  50%1 o
   9  -3  -2    265.40    255.10     39.10  50%1 o
  -9  -1  -1     33.06     46.00     22.50  50%1 <
  -8  -1  -1    106.83     67.20     25.90  50%1 <
  -7  -1  -1     96.17    140.90     32.50  50%1 o
  -2   0   0   8737.80   8397.00    204.10  50%1 o
  -1   0   0  39904.00  40319.20    518.80  50%1 o
   1   0   0  35570.00  33276.90    434.80  50%1 o
   2   0   0   9496.40   9774.20    205.10  50%1 o
   3   0   0   5591.50   4612.50    139.70  50%1 o
   4   0   0   7578.20   6400.50    146.20  50%1 o
   5   0   0   2003.00   1822.60     84.80  50%1 o
   6   0   0    590.93    437.60     47.60  50%1 o
   7   0   0    245.02    261.70     38.60  50%1 o
   8   0   0     83.52    161.30     33.20  50%1 o
   9   0   0    218.71    444.60     44.10  50%1 o
  10   0   0     15.52     13.70     18.10  50%1 <
 -10   2   1     25.51     49.80     23.80  50%1 <
  -9   2   1    229.71    265.50     40.00  50%1 o
  -8   2   1    130.96    140.70     35.90  50%1 o
  -1   3   2  27142.00  26607.50    298.90  50%1 o
   0   3   2   7035.60   5776.00    159.10  50%1 o
   1   3   2   2566.80   2937.00    112.90  50%1 o
   2   3   2    636.08   1247.80     76.60  50%1 o
   3   3   2    398.89    919.50     65.40  50%1 o
   4   3   2    578.30    864.60     61.00  50%1 o
   5   3   2    149.13    238.50     37.00  50%1 o
   6   3   2     51.14    107.20     28.70  50%1 o
   7   3   2     41.58     47.10     24.70  50%1 <
   8   3   2    276.67    259.90     33.00  50%1 o
 -10   5   3     61.21     93.50     31.70  50%1 <
  -9   5   3    167.10    218.20     41.50  50%1 o
   7   5   3     14.00      4.80     12.80  50%1 <
  -1   6   4    826.30   1390.00     81.00  50%1 o
   0   6   4   1007.60    701.20     61.80  50%1 o
   1   6   4    218.30    317.50     43.40  50%1 o
   2   6   4    106.63    180.70     32.30  50%1 o
   3   6   4    282.77    216.90     31.30  50%1 o
   4   6   4     40.23    180.20     27.70  50%1 o
   5   6   4     89.14     89.30     22.60  50%1 o
   6   6   4     17.82     27.40     16.90  50%1 <
  -9   8   5     38.26    -23.40     36.40  50%1 <
   4   8   5     27.44      2.80      9.70  50%1 <
   5   8   5     22.64     33.60     13.60  50%1 <
   1   9   6     13.38     33.40     21.40  50%1 <
   2   9   6     40.15     34.20     19.70  50%1 <
   3   9   6     94.28     17.60     15.20  50%1 <
  -5  11   7     19.79     11.90     21.60  50%1 <
  -4  11   7     48.78    -15.30     19.90  50%1 <
  -3  11   7     31.72    -16.80     17.90  50%1 <
  -2  11   7     33.51     11.40     16.90  50%1 <
  -1  11   7     71.25     66.00     20.00  50%1 o
   0  11   7     37.02     17.30     15.60  50%1 <
   3 -10  -7    363.18    418.40     43.60  51%1 o
   4 -10  -7    161.35    164.20     35.10  51%1 o
   5 -10  -7     43.79     73.10     31.10  51%1 <
   6 -10  -7     38.25     88.90     29.70  51%1 <
  -4  -8  -6     66.11     92.20     22.90  51%1 o
  -3  -8  -6      5.76     31.50     23.20  51%1 <
  -2  -8  -6    154.97     90.30     25.80  51%1 o
  -1  -8  -6    411.25    362.80     41.80  51%1 o
  -6  -6  -5      8.76    -10.30     18.70  51%1 <
  -1  -7  -5     13.98    103.90     29.70  51%1 o
   0  -7  -5    211.26    271.20     43.70  51%1 o
   1  -7  -5    490.03    401.30     50.50  51%1 o
   2  -7  -5    367.47    358.60     52.90  51%1 o
  -7  -5  -4     23.01     48.60     19.30  51%1 <
  -6  -5  -4      5.03     20.70     23.30  51%1 <
  -5  -5  -4    131.83    201.10     32.50  51%1 o
  -4  -5  -4    125.20     33.30     31.00  51%1 <
   8  -6  -4    585.63    623.10     63.40  51%1 o
   9  -6  -4     53.59    126.70     39.80  51%1 o
  -4  -4  -3     24.17     70.10     34.70  51%1 <
  -3  -4  -3    850.33   1179.60     71.80  51%1 o
  -2  -4  -3    677.90    732.50     69.00  51%1 o
  -1  -4  -3   1632.00   1681.40     89.50  51%1 o
  -9  -2  -2      3.51    -22.80     19.60  51%1 <
  -8  -2  -2     27.58     44.90     24.60  51%1 <
  -7  -2  -2    142.39    177.40     32.00  51%1 o
  -6  -2  -2     25.21      5.90     25.60  51%1 <
  -6  -1  -1     67.40    109.10     34.90  51%1 o
  -5  -1  -1    156.74    380.30     55.80  51%1 o
  -4  -1  -1   2827.30   2781.40    107.50  51%1 o
  10  -2  -1     11.31     13.90     19.40  51%1 <
 -10   1   0      1.14     -0.90     21.70  51%1 <
  -9   1   0     58.68     50.80     30.00  51%1 <
  -8   1   0    332.32    403.90     48.60  51%1 o
  -7   2   1    105.74    109.10     39.10  51%1 <
  -6   2   1    293.66    375.40     56.10  51%1 o
   6   1   1     74.10     43.00     27.40  51%1 <
   7   1   1     59.28     77.10     27.80  51%1 <
   8   1   1     51.20     58.90     27.70  51%1 <
   9   1   1     83.06     45.00     25.40  51%1 <
 -10   4   2    105.05      4.10     28.80  51%1 <
  -2   3   2  26521.00  23836.80    314.50  51%1 o
  -8   5   3    288.62    377.50     49.70  51%1 o
  -7   5   3     37.65    -32.80     39.80  51%1 <
   3   4   3    867.81    490.80     49.10  51%1 o
   4   4   3     14.18     55.20     24.10  51%1 <
   5   4   3     26.56     61.80     25.70  51%1 <
   6   4   3     59.94     27.00     18.50  51%1 <
   7   4   3     29.66     68.50     21.50  51%1 o
   8   4   3      8.40      1.60     16.50  51%1 <
  -3   6   4   2054.20   2802.90    109.20  51%1 o
   1   7   5    269.15    120.60     29.60  51%1 o
   2   7   5    185.85    171.40     29.80  51%1 o
   3   7   5     26.93      1.70     19.90  51%1 <
   4   7   5     70.25      4.40     14.90  51%1 <
   5   7   5     43.57     23.10     13.00  51%1 <
  -4   9   6    165.00    123.10     39.80  51%1 o
  -3   9   6   1264.30   1084.10     62.00  51%1 o
  -2   9   6    492.05    583.70     48.10  51%1 o
  -1   9   6    432.61    562.20     46.00  51%1 o
   0  10   7     31.20     22.90     18.20  51%1 <
   1  10   7     11.44     -4.00     15.40  51%1 <
  -2  -8  -7     64.12     68.70     22.70  53%1 o
  -1  -8  -7     27.41     56.50     23.40  53%1 <
   2  -9  -7     23.91     -5.60     27.30  53%1 <
   3  -9  -7    321.52    266.00     40.80  53%1 o
  -2  -7  -6     36.04     59.00     28.20  53%1 <
  -1  -7  -6     11.47     38.20     27.60  53%1 <
   3  -8  -6     20.27     26.20     34.80  53%1 <
   4  -8  -6     39.03     27.70     37.40  53%1 <
  -6  -5  -5      0.35     -0.90     17.30  53%1 <
  -5  -5  -5     62.15     99.80     31.20  53%1 o
  -4  -5  -5    244.18    272.00     44.20  53%1 o
  -1  -6  -5    231.63     78.20     33.40  53%1 <
   0  -6  -5    300.09    179.60     41.60  53%1 o
   5  -7  -5    590.10    596.60     75.40  53%1 o
  -5  -4  -4      3.18     -4.20     22.40  53%1 <
  -4  -4  -4     90.56     98.10     32.40  53%1 o
   0  -5  -4   1812.00   1437.30     88.30  53%1 o
   1  -5  -4   1340.20   1374.20     87.70  53%1 o
  -8  -2  -3     70.73     59.30     20.50  53%1 <
  -7  -2  -3     14.31      9.10     21.80  53%1 <
  -4  -3  -3     10.51     93.50     34.00  53%1 <
  -3  -3  -3     72.83    134.80     45.20  53%1 <
   8  -5  -3    111.74     97.40     45.50  53%1 <
  -7  -1  -2     14.74     10.60     22.20  53%1 <
  -6  -1  -2     16.39     45.00     26.40  53%1 <
  -2  -2  -2   1199.90   1277.60     87.30  53%1 o
   9  -4  -2    354.77    238.20     41.20  53%1 o
  10  -4  -2     38.91     11.80     23.30  53%1 <
  -9   1  -1     19.53     13.70     21.40  53%1 <
  -1  -1  -1   2071.20   1885.60    150.00  53%1 o
   4  -2  -1   3201.80   3323.80    139.20  53%1 o
  10  -3  -1      7.00     46.20     23.30  53%1 <
  -9   2   0     90.96    123.70     30.70  53%1 o
  -5   1   0     86.44    197.10     52.90  53%1 o
   6  -1   0     18.06     46.40     32.00  53%1 <
  -8   3   1     85.03     70.50     36.30  53%1 <
  -7   4   2    501.18    419.70     59.00  53%1 o
   3   2   2    686.48    615.30     55.00  53%1 o
   8   1   2      1.44     22.30     20.40  53%1 <
   9   1   2      7.53     -4.80     16.10  53%1 <
  -1   4   3   3766.30   3734.30    136.00  53%1 o
   4   3   3     73.08     12.90     24.10  53%1 <
   5   3   3     43.65     46.80     22.20  53%1 <
   6   3   3     43.95      3.00     15.80  53%1 <
  -9   7   4    164.83     52.50     33.40  53%1 <
   0   5   4   1593.70   2064.20     94.20  53%1 o
   1   5   4    469.82    432.40     49.30  53%1 o
   5   4   4     10.21     38.20     20.10  53%1 <
   6   4   4      4.78      4.10     13.50  53%1 <
   7   4   4      0.61    -11.10     13.20  53%1 <
  -3   7   5    452.85    578.50     54.70  53%1 o
   2   6   5     59.36     45.70     23.10  53%1 <
   3   6   5      4.25      1.00     14.40  53%1 <
   4   6   5     18.03      6.10     15.20  53%1 <
  -6   9   6    224.54    160.30     44.70  53%1 o
  -2   8   6     93.17     49.40     29.20  53%1 <
  -1   8   6     51.01     33.80     23.30  53%1 <
   3   7   6     11.07     -6.00     14.30  53%1 <
   4   7   6      2.78      2.10     14.80  53%1 <
  -5  10   7      6.66     37.20     27.60  53%1 <
   0   9   7     10.11      3.30     16.00  53%1 <
   1   9   7     34.94     29.80     16.20  53%1 <
   2   9   7      5.55     -2.80     12.00  53%1 <
   1  -9  -8     32.83     62.80     24.10  54%1 <
  -3  -7  -7     50.13     22.90     21.90  54%1 <
   0  -8  -7     11.70     19.60     27.10  54%1 <
   1  -8  -7     27.13     18.50     25.70  54%1 <
   5  -9  -7     23.77      0.70     30.50  54%1 <
  -3  -6  -6      8.61     25.30     26.00  54%1 <
  -2  -6  -6     86.46     92.20     30.20  54%1 o
   1  -7  -6    133.05    114.80     37.30  54%1 o
   5  -8  -6     17.28     38.10     41.50  54%1 <
  -6  -4  -5     13.43     57.90     24.10  54%1 <
  -3  -5  -5     58.59     84.50     32.20  54%1 <
  -2  -5  -5      7.16     27.50     29.90  54%1 <
   1  -6  -5    491.26    604.60     58.90  54%1 o
  -6  -3  -4      8.52     37.60     23.80  54%1 <
  -5  -3  -4     47.18     99.10     30.80  54%1 o
  -2  -4  -4      8.27      0.20     37.10  54%1 <
   2  -5  -4     14.51     32.10     55.30  54%1 <
  -8  -1  -3     21.10     71.70     25.80  54%1 <
  -6  -2  -3      2.13     19.20     24.40  54%1 <
  -5  -2  -3     15.71    -28.20     28.00  54%1 <
  -2  -3  -3    151.07     83.80     47.60  54%1 <
   7  -5  -3    107.56    190.40     57.60  54%1 o
  -9   0  -2      6.86     15.60     22.30  54%1 <
  -8   0  -2     46.94     37.10     25.50  54%1 <
  -5  -1  -2      9.22     42.50     33.40  54%1 <
  -1  -2  -2     17.58    145.40     73.20  54%1 <
   8  -4  -2     75.67      7.80     33.20  54%1 <
  -8   1  -1     66.63     39.50     28.70  54%1 <
   8  -3  -1    187.57     92.70     37.10  54%1 <
   9  -3  -1     14.10    -17.20     24.50  54%1 <
  -7   2   0    108.43    104.50     41.80  54%1 <
  -4   1   0   1422.30   1487.30     96.20  54%1 o
   4  -1   0   1100.00   1265.90     83.80  54%1 o
   9  -2   0    103.98     24.00     26.10  54%1 <
 -10   4   1     23.58     29.00     26.00  54%1 <
  -7   3   1     14.56     72.60     41.90  54%1 <
 -10   5   2      8.82      9.60     27.80  54%1 <
   6   1   2     46.49     -3.30     23.30  54%1 <
   7   1   2      5.00     61.80     25.20  54%1 <
  -9   6   3     27.36     89.70     40.40  54%1 <
  -2   4   3   1587.80   1199.70    103.20  54%1 o
   2   3   3     80.93     74.20     40.00  54%1 <
   3   3   3    107.41     71.90     32.80  54%1 <
   6   2   3      3.53    -16.10     19.30  54%1 <
   7   2   3     19.75     38.30     23.10  54%1 <
   8   2   3     85.80     68.80     24.50  54%1 <
  -5   6   4    813.82   1025.10    105.80  54%1 o
  -1   5   4   2129.40   1845.30     94.00  54%1 o
   3   4   4     11.05     26.90     25.10  54%1 <
   4   4   4    128.77     84.90     26.30  54%1 o
   7   3   4      1.64    -13.40     14.60  54%1 <
  -4   7   5     67.19     36.80     40.50  54%1 <
   0   6   5    348.82    254.70     46.60  54%1 o
   4   5   5    390.44    432.20     43.50  54%1 o
   5   5   5     82.33     95.30     23.40  54%1 o
  -7   9   6     22.15    157.40     52.30  54%1 o
  -3   8   6     58.33     45.00     29.60  54%1 <
   0   7   6    108.81     40.00     25.60  54%1 <
   1   7   6     68.45     68.90     25.50  54%1 <
   4   6   6      0.73     -2.80     12.40  54%1 <
  -6  10   7     15.78     60.70     30.60  54%1 <
  -3   9   7    355.41    439.20     44.60  54%1 o
  -2   9   7     12.86     -8.40     19.40  54%1 <
   1   8   7     31.13     38.50     21.10  54%1 <
   2   8   7    100.46     16.30     18.00  54%1 <
   2  -9  -8     27.00     13.40     23.60  55%1 <
  -2  -7  -7      1.09      0.80     21.40  55%1 <
  -1  -7  -7     40.16     57.30     23.70  55%1 <
   2  -8  -7    106.50     78.10     33.20  55%1 <
  -5  -5  -6      5.28     19.40     21.70  55%1 <
  -4  -5  -6     12.25     65.40     27.60  55%1 <
  -1  -6  -6     15.98    -45.80     21.80  55%1 <
   2  -7  -6    179.71    318.60     49.80  55%1 o
  -4  -4  -5      6.30     -4.80     28.30  55%1 <
  -1  -5  -5     59.94     72.40     32.20  55%1 <
   2  -6  -5    115.70     25.50     40.30  55%1 <
   6  -7  -5     37.23     48.50     73.80  55%1 <
  -7  -2  -4     10.57     -0.60     19.80  55%1 <
  -4  -3  -4      2.25     23.60     31.80  55%1 <
  -1  -4  -4    870.06    765.80     66.50  55%1 o
  -7  -1  -3     49.70     -3.60     23.30  55%1 <
  -4  -2  -3    101.98     78.20     41.90  55%1 <
  -1  -3  -3    862.89   1008.30     83.00  55%1 o
  -9   1  -2     11.92     36.20     25.90  55%1 <
  -7   0  -2    189.10    135.10     32.90  55%1 o
  -4  -1  -2     63.86     86.50     43.30  55%1 <
  -9   2  -1      3.81      4.00     24.40  55%1 <
  -7   1  -1     43.56     96.10     33.90  55%1 <
   7  -3  -1      3.53      9.70     35.00  55%1 <
  -9   3   0    121.49    100.60     35.80  55%1 <
  -6   2   0    110.18    122.60     46.50  55%1 <
   7  -2   0    160.57    116.30     36.70  55%1 o
   8  -2   0     30.38      8.90     26.80  55%1 <
  -9   4   1     12.30      8.90     31.80  55%1 <
  -6   3   1    686.35    680.70     69.20  55%1 o
  -3   2   1   2981.20   3059.20    160.10  55%1 o
   8  -1   1     54.29     71.50     28.30  55%1 <
   1   2   2     10.05    108.70     65.00  55%1 <
   4   1   2     39.96     49.70     37.80  55%1 <
   5   1   2      9.00     66.50     30.50  55%1 <
   8   0   2     69.67     91.80     27.80  55%1 o
   9   0   2      3.61     21.70     18.00  55%1 <
   1   3   3    978.53    952.20     71.60  55%1 o
   5   2   3     42.78     18.40     23.90  55%1 <
   8   1   3     28.68     85.80     23.80  55%1 o
  -8   7   4   1180.90    939.90     68.30  55%1 o
  -5   6   4   1188.00   1025.10    105.80  55%1 o
  -2   5   4     23.34     49.90     56.00  55%1 <
   2   4   4      6.30      3.90     23.60  55%1 <
   5   3   4     54.90     46.70     22.50  55%1 <
   6   3   4     15.52     39.60     20.00  55%1 <
  -1   6   5    594.61    727.10     60.50  55%1 o
   2   5   5      2.59      9.20     21.20  55%1 <
   5   4   5     71.41     57.40     22.30  55%1 <
   6   4   5     14.40     -6.50     13.10  55%1 <
  -4   8   6     10.59    -16.40     33.60  55%1 <
  -1   7   6    208.50    189.40     37.10  55%1 o
   2   6   6     95.24     63.10     25.20  55%1 <
   3   6   6     14.23     57.60     20.80  55%1 <
  -4   9   7      2.14     34.00     29.90  55%1 <
  -1   8   7     33.06     55.90     23.90  55%1 <
   0   8   7     30.77    -22.30     18.30  55%1 <
   3   7   7     53.76     10.20     14.10  55%1 <
   1  -8  -8     17.71     64.60     26.20  56%1 <
   4  -9  -8     15.65     14.30     26.10  56%1 <
  -2  -6  -7     42.39    119.70     31.60  56%1 o
   1  -7  -7     89.35     89.70     32.20  56%1 <
   3  -8  -7    204.88     95.10     37.30  56%1 <
  -5  -4  -6     51.62     83.30     29.20  56%1 <
  -2  -5  -6    458.47    466.50     47.70  56%1 o
   0  -6  -6     57.85    114.70     37.50  56%1 o
   3  -7  -6     30.71     11.40     36.20  56%1 <
  -5  -3  -5     53.55     37.30     30.10  56%1 <
  -2  -4  -5    132.29    188.30     41.40  56%1 o
   0  -5  -5    114.55     76.60     45.10  56%1 <
   3  -6  -5    950.37    365.20     60.00  56%1 o
  -7  -1  -4     67.41     30.00     22.20  56%1 <
  -5  -2  -4      7.14     -5.50     27.50  56%1 <
   0  -4  -4    368.73    624.20     68.90  56%1 o
   3  -5  -4    721.90    899.60     91.10  56%1 o
  -5  -1  -3     10.69     36.50     30.40  56%1 <
   0  -3  -3   4045.00   3110.00    123.50  56%1 o
   3  -4  -3    984.71   1603.10    136.80  56%1 o
   6  -5  -3    205.83    242.90     77.30  56%1 o
   9  -6  -3     11.89     15.30     34.50  56%1 <
  -8   1  -2      7.87     16.50     25.20  56%1 <
  -5   0  -2     57.50     57.20     38.00  56%1 <
   0  -2  -2   9819.70   7888.60    212.40  56%1 o
   6  -4  -2    512.94    451.80     66.80  56%1 o
   9  -5  -2     29.96    -34.50     27.40  56%1 <
  -8   2  -1     79.58     64.60     31.80  56%1 <
  -5   1  -1    224.92    298.60     54.90  56%1 o
   0  -1  -1  11808.00  13035.10    312.20  56%1 o
   6  -3  -1    312.23    483.00     61.60  56%1 o
   9  -4  -1     28.78     17.80     29.50  56%1 <
  -8   3   0     10.59     19.60     31.10  56%1 <
   3  -1   0    363.87    584.10     87.20  56%1 o
   6  -2   0     94.78     97.40     40.90  56%1 <
   9  -3   0     56.58     46.20     27.00  56%1 <
  -8   4   1     54.68    130.80     45.40  56%1 <
   0   1   1  11765.00  14206.80    318.20  56%1 o
   6  -1   1     37.85    120.70     38.00  56%1 o
   9  -2   1      2.58     16.40     21.20  56%1 <
  -8   5   2     80.32     56.10     41.30  56%1 <
   0   2   2  10088.00  10596.00    210.70  56%1 o
   3   1   2   1482.20   1091.40     73.90  56%1 o
   6   0   2     50.94     49.40     30.20  56%1 <
   9  -1   2      9.11      7.20     17.40  56%1 <
   0   3   3   4564.50   3622.80    127.20  56%1 o
   3   2   3    572.71    740.80     64.80  56%1 o
   6   1   3      4.95     18.90     21.10  56%1 <
   0   4   4    427.80   1071.70     79.10  56%1 o
   3   3   4    378.44    757.20     53.80  56%1 o
   6   2   4     43.97     18.80     21.60  56%1 <
   7   2   4      8.81     16.80     16.70  56%1 <
  -5   7   5   1269.00   1320.00     86.70  56%1 o
   0   5   5     79.51    248.90     45.10  56%1 o
   3   4   5    724.98    681.90     52.30  56%1 o
   4   4   5      3.39     10.30     22.00  56%1 <
   6   3   5      6.90     -0.90     16.70  56%1 <
  -5   8   6     19.90    107.90     46.80  56%1 <
  -2   7   6    229.15    237.10     41.00  56%1 o
   1   6   6      7.48     20.30     25.80  56%1 <
   3   5   6     70.06    158.30     31.00  56%1 o
   4   5   6      9.47      5.70     18.10  56%1 <
  -5   9   7     14.48     78.00     35.80  56%1 <
  -2   8   7     61.38    107.60     26.80  56%1 o
   1   7   7     31.60     19.00     19.20  56%1 <
   3   6   7     18.31     -4.20     14.40  56%1 <
  -2   9   8     19.76     24.90     18.90  56%1 <
  -1  -7  -8     20.78      6.00     17.10  57%1 <
   0  -7  -8     50.14     41.20     22.50  57%1 <
   2  -8  -8     14.92     -9.70     24.20  57%1 <
  -3  -5  -7      9.16     -3.50     23.80  57%1 <
  -1  -6  -7      4.50    -15.20     24.80  57%1 <
   2  -7  -7     97.96     53.90     35.20  57%1 <
   4  -8  -7     42.79      5.20     31.70  57%1 <
   7  -9  -7      9.40    -20.10     35.60  57%1 <
  -5  -3  -6     19.00     11.80     26.10  57%1 <
  -3  -4  -6    172.85    277.50     42.30  57%1 o
  -1  -5  -6     21.36     44.40     27.70  57%1 <
   1  -6  -6      6.08     45.40     36.50  57%1 <
   4  -7  -6     20.01    140.20     44.20  57%1 o
  -6  -2  -5     55.50      1.00     24.40  57%1 <
  -4  -3  -5     72.11     76.30     33.70  57%1 <
  -1  -4  -5    123.62     99.20     38.70  57%1 <
   1  -5  -5    406.13    418.80     58.50  57%1 o
   9  -8  -5     64.68     65.80     51.40  57%1 <
  -6  -1  -4    198.71    174.90     34.90  57%1 o
  -4  -2  -4     33.43     72.80     37.00  57%1 <
   1  -4  -4   1460.90   1756.30     94.20  57%1 o
  -8   1  -3    100.58    104.10     29.90  57%1 o
  -4  -1  -3     27.06     55.70     43.80  57%1 <
  -2  -2  -3   1327.10   1259.80     83.80  57%1 o
  -9   2  -2      4.98    -29.30     24.60  57%1 <
  -7   1  -2      4.15     11.20     26.60  57%1 <
  -4   0  -2   5732.10   6113.30    152.00  57%1 o
  -2  -1  -2    667.41    654.10     83.20  57%1 o
   8  -5  -2     59.33     77.00     35.50  57%1 <
  -9   3  -1     19.63     18.80     26.10  57%1 <
  -7   2  -1     24.24     10.70     32.30  57%1 <
   8  -4  -1    107.27    148.90     38.90  57%1 o
  -9   4   0     27.06     30.60     29.30  57%1 <
  -7   3   0    253.55    185.80     45.20  57%1 o
   5  -2   0     67.96    124.40     51.50  57%1 <
   8  -3   0     14.50     38.40     30.40  57%1 <
  -9   5   1     34.08      6.40     33.20  57%1 <
  -7   4   1     67.49     43.90     41.60  57%1 <
  -5   3   1   1019.40    932.80     86.50  57%1 o
   5  -1   1    282.75    139.30     46.00  57%1 o
   8  -2   1     91.10     23.20     25.50  57%1 <
  -5   4   2    114.15    223.30     80.30  57%1 <
   2   1   2    628.08    702.40     75.10  57%1 o
   5   0   2     49.81     51.30     33.10  57%1 <
   8  -1   2      1.79      7.70     22.40  57%1 <
   2   2   3   1332.10   1134.20     75.70  57%1 o
   5   1   3      7.93     19.20     26.00  57%1 <
  -3   5   4    181.92    279.40     65.50  57%1 o
   2   3   4     31.25     23.80     32.90  57%1 <
   5   2   4      8.84     -2.40     20.90  57%1 <
   7   1   4     95.64     52.50     21.90  57%1 <
  -3   6   5    158.42    254.10     47.50  57%1 o
   2   4   5    144.20    206.30     35.20  57%1 o
   5   3   5     67.99     13.80     18.30  57%1 <
  -3   7   6     26.09     57.40     29.40  57%1 <
   2   5   6    543.69    336.30     41.30  57%1 o
   4   4   6    176.82    125.50     25.80  57%1 o
   5   4   6     54.65     30.90     16.30  57%1 <
  -3   8   7    219.95    145.60     32.50  57%1 o
  -1   7   7    102.93     99.80     25.70  57%1 o
   0   7   7    366.08    278.90     34.10  57%1 o
   2   6   7     27.97     39.50     19.80  57%1 <
  -3   9   8     11.05      9.40     20.60  57%1 <
  -1   8   8     47.10      4.00     17.70  57%1 <
   0   8   8      4.39     -5.10     15.50  57%1 <
  -1  -6  -8     18.25    -18.50     16.60  58%1 <
   1  -7  -8      1.05     14.10     22.50  58%1 <
   3  -8  -8     31.99     29.50     26.30  58%1 <
  -4  -4  -7     27.55     31.80     19.40  58%1 <
  -2  -5  -7      4.06     16.10     25.00  58%1 <
   5  -8  -7      5.96    -45.30     30.80  58%1 <
   7  -9  -7      5.68    -20.10     35.60  58%1 <
  -4  -3  -6      8.89      0.30     20.70  58%1 <
  -2  -4  -6      1.76     56.80     33.00  58%1 <
   0  -5  -6     32.45     53.60     33.10  58%1 <
   2  -6  -6      9.21     61.50     37.70  58%1 <
  -6  -1  -5      4.51     -3.90     19.20  58%1 <
  -4  -2  -5     95.04    223.20     35.80  58%1 o
  -2  -3  -5    151.61     98.00     32.50  58%1 o
   2  -5  -5    663.52    589.90     61.50  58%1 o
   4  -6  -5    203.68    247.30     57.90  58%1 o
  -7   0  -4     13.20    -18.10     20.70  58%1 <
  -5  -1  -4    221.02    101.90     32.10  58%1 o
  -3  -2  -4     23.05     30.00     35.20  58%1 <
  -1  -3  -4   1735.80   1359.00     82.80  58%1 o
  -7   1  -3     23.91      6.90     23.80  58%1 <
  -3  -1  -3     16.96     98.20     43.20  58%1 <
  -1  -2  -3     24.88     74.50     54.80  58%1 <
   1  -3  -3    975.16    821.30     89.80  58%1 o
  -8   3  -1    213.70    256.80     41.20  58%1 o
  -6   2  -1    482.25    344.70     52.20  58%1 o
  -4   1  -1   2548.50   2529.10    110.50  58%1 o
   7  -4  -1    118.62    117.20     42.40  58%1 <
  -8   4   0     99.69    101.60     38.30  58%1 <
  -6   3   0    232.27    119.00     45.10  58%1 <
  -4   2   0   1355.00   1503.20     99.90  58%1 o
   7  -3   0    412.29    352.40     48.40  58%1 o
   9  -4   0     60.58     47.40     26.50  58%1 <
   4  -1   1   2976.90   3156.60    109.80  58%1 o
   9  -3   1      6.51     12.60     20.50  58%1 <
   4   0   2   5631.90   5235.00    136.90  58%1 o
   6  -1   2     25.09     -6.90     25.30  58%1 <
   9  -2   2      8.28     46.30     19.50  58%1 <
  -9   7   3     96.66    168.80     38.80  58%1 o
  -7   6   3    895.77    621.90     61.20  58%1 o
  -3   4   3   1695.50   2125.50    119.60  58%1 o
  -1   3   3    912.13    897.10     83.40  58%1 o
   8  -1   3    186.88    241.70     34.20  58%1 o
  -9   8   4     52.74     23.60     29.10  58%1 <
  -1   4   4   1248.20   1422.70     88.50  58%1 o
   1   3   4   1501.60   1665.40     81.70  58%1 o
   3   2   4     24.86     20.50     29.70  58%1 <
   6   1   4    182.18    225.50     30.20  58%1 o
   1   4   5     93.06    123.90     32.30  58%1 o
   3   3   5     16.95     -5.10     21.50  58%1 <
   5   2   5    109.70    150.60     27.20  58%1 o
   6   2   5     46.40     46.30     18.00  58%1 <
   1   5   6      5.40     52.20     25.60  58%1 <
   3   4   6    228.39    294.30     38.10  58%1 o
   5   3   6     24.89     70.60     20.70  58%1 o
  -6   9   7    121.01    274.40     42.60  58%1 o
  -4   8   7     60.28     86.00     31.90  58%1 <
  -2   7   7    117.15    101.70     24.50  58%1 o
   0   6   7     18.00     16.50     20.10  58%1 <
   1   6   7     11.38     21.60     21.50  58%1 <
   3   5   7     38.15     22.80     16.80  58%1 <
  -4   9   8     13.25     14.10     20.60  58%1 <
  -2   8   8     20.03      3.30     17.90  58%1 <
   0   7   8      5.85     10.50     13.00  58%1 <
  -2  -5  -8     28.12     21.50     17.30  59%1 <
   0  -6  -8     11.92     33.10     21.80  59%1 <
   2  -7  -8     85.42     40.80     25.40  59%1 <
   4  -8  -8      9.83     30.80     26.00  59%1 <
  -3  -4  -7      5.80     -4.10     18.90  59%1 <
  -1  -5  -7     91.70     98.00     26.30  59%1 o
   1  -6  -7     15.85     47.00     26.90  59%1 <
   3  -7  -7     70.26    136.10     35.50  59%1 o
   5  -8  -7      9.44    -45.30     30.80  59%1 <
  -5  -2  -6      2.07      9.90     20.80  59%1 <
  -3  -3  -6     12.34     64.10     26.70  59%1 <
  -1  -4  -6     10.64     21.60     27.10  59%1 <
  -4  -2  -5    156.90    223.20     35.80  59%1 o
  -2  -3  -5    198.55     98.00     32.50  59%1 o
   0  -4  -5    487.62    614.70     53.50  59%1 o
   2  -5  -5    682.31    589.90     61.50  59%1 o
  -6   0  -4     31.53     59.90     25.60  59%1 <
  -4  -1  -4    965.95    887.10     59.80  59%1 o
  -2  -2  -4    489.54    548.90     54.80  59%1 o
   8  -7  -4   1134.70   1088.10     76.60  59%1 o
  -8   2  -3    199.56    210.10     30.70  59%1 o
  -6   1  -3      8.33     20.40     22.40  59%1 <
  -7   2  -2     86.70    105.30     30.40  59%1 o
  -5   1  -2    103.14    168.10     40.70  59%1 o
  -3   0  -2    337.75    396.70     62.10  59%1 o
   5  -4  -2    159.54    506.70     87.00  59%1 o
   7  -5  -2    259.18    262.90     45.80  59%1 o
  -9   4  -1      5.34      9.80     23.50  59%1 <
  -7   3  -1      8.82     24.90     28.70  59%1 <
   9  -5  -1      8.09     26.30     28.30  59%1 <
  -9   5   0      2.98      5.90     25.70  59%1 <
  -4   2   0   1561.30   1503.20     99.90  59%1 o
  -2   1   0  26097.00  28967.40    326.10  59%1 o
   2  -1   0  27036.00  22987.20    297.70  59%1 o
   4  -2   0   1472.80    933.60     69.00  59%1 o
   6  -3   0    243.85    178.90     38.50  59%1 o
  -8   5   1    817.27   1133.90     69.00  59%1 o
  -6   4   1    927.60   1046.40     73.50  59%1 o
   6  -2   1    483.22    527.70     50.60  59%1 o
   8  -3   1    134.19    270.40     34.30  59%1 o
   8  -2   2     31.96     25.80     21.60  59%1 <
  -3   4   3   1965.50   2125.50    119.60  59%1 o
  -1   3   3    562.19    897.10     83.40  59%1 o
   1   2   3     53.97     43.30     46.70  59%1 <
   3   1   3     21.37    -18.10     31.90  59%1 <
   7  -1   3     26.75     -8.20     21.30  59%1 <
   3   2   4     22.47     20.50     29.70  59%1 <
   5   1   4    217.49    275.60     32.00  59%1 o
   7   0   4     23.00      4.30     19.50  59%1 <
   0   4   5    505.41    434.90     42.40  59%1 o
   2   3   5     21.39     27.00     21.00  59%1 <
   4   2   5    112.16    135.20     26.50  59%1 o
   5   2   5    129.68    150.60     27.20  59%1 o
  -4   7   6      7.92     53.10     32.00  59%1 <
  -2   6   6      7.43     31.30     27.50  59%1 <
   0   5   6     36.53     71.40     24.00  59%1 <
   2   4   6      4.68     16.30     17.20  59%1 <
   4   3   6      8.87     -8.50     16.30  59%1 <
  -6   9   7    199.65    274.40     42.60  59%1 o
  -4   8   7     88.14     86.00     31.90  59%1 <
  -2   7   7    122.09    101.70     24.50  59%1 o
   0   6   7     10.64     16.50     20.10  59%1 <
   2   5   7     16.40     23.50     15.90  59%1 <
   4   4   7     31.82     12.80     12.90  59%1 <
   1   6   8     23.91     15.90     14.30  59%1 <
  -1  -5  -8      1.47     14.60     15.30  60%1 <
   1  -6  -8     35.77     10.80     21.70  60%1 <
   3  -7  -8     61.06     27.40     25.30  60%1 <
  -3  -3  -7    116.42    182.10     29.30  60%1 o
   0  -5  -7     50.16     86.60     26.20  60%1 o
   2  -6  -7    128.16    117.50     32.00  60%1 o
   4  -7  -7    358.60    350.20     42.50  60%1 o
  -5  -1  -6      7.71      1.20     17.70  60%1 <
  -4  -2  -6     80.76    148.70     28.90  60%1 o
  -2  -3  -6     73.07    109.10     29.10  60%1 o
   0  -4  -6     94.87    129.80     29.20  60%1 o
   5  -7  -6    303.15    375.00     51.30  60%1 o
   7  -8  -6    164.18     30.00     48.70  60%1 <
  -4  -1  -5    225.67    177.10     32.70  60%1 o
  -1  -3  -5    572.09    551.70     53.10  60%1 o
   1  -4  -5    107.92    196.60     44.50  60%1 o
  -5   0  -4     78.92    116.10     28.20  60%1 o
  -3  -1  -4    117.68    189.10     36.40  60%1 o
   2  -4  -4   4496.90   4770.80    132.00  60%1 o
   4  -5  -4    450.92    152.30     64.30  60%1 <
  -7   2  -3     10.88     15.40     21.10  60%1 <
  -2  -1  -3    241.34    242.80     52.00  60%1 o
   9  -7  -3    187.52    251.20     38.00  60%1 o
  -6   2  -2     19.51     55.70     28.10  60%1 <
  -4   1  -2     67.63    103.60     45.30  60%1 <
   1  -2  -2   3137.70   3117.00    153.60  60%1 o
  -8   4  -1    264.20    313.90     39.60  60%1 o
  -3   1  -1     73.94    220.30     66.80  60%1 o
   6  -4  -1   1053.60    999.70     63.00  60%1 o
   8  -5  -1    816.54    878.70     57.70  60%1 o
  -7   4   0    131.45    155.80     37.70  60%1 o
  -9   6   1    191.64    258.00     40.20  60%1 o
  -4   3   1   8409.20   7684.00    172.70  60%1 o
   3  -1   1     25.91    -65.50     46.10  60%1 <
   5  -2   1    772.59    732.70     53.60  60%1 o
   7  -3   1     31.48     73.80     26.60  60%1 <
   9  -4   1     10.80      1.00     18.20  60%1 <
  -1   2   2   3204.90   2926.70    144.50  60%1 o
   2   1   3    254.38    183.20     40.30  60%1 o
   6  -1   3     19.76     56.50     24.10  60%1 <
   8  -2   3    163.57    175.20     25.30  60%1 o
  -2   4   4   4623.10   4837.00    126.60  60%1 o
   0   3   4    806.93    680.20     56.50  60%1 o
   2   2   4    573.58    754.00     51.70  60%1 o
   7  -1   4    108.41    132.70     23.40  60%1 o
  -4   6   5    390.18    450.60     47.40  60%1 o
   1   3   5    591.31    550.40     45.40  60%1 o
   3   2   5    212.76    144.60     28.00  60%1 o
   5   1   5     32.09     -3.20     12.20  60%1 <
  -1   5   6      5.31     14.70     22.70  60%1 <
   1   4   6     12.98      0.70     17.40  60%1 <
   3   3   6     13.78     11.20     18.10  60%1 <
   5   2   6      0.53      3.00     10.90  60%1 <
  -5   8   7     37.94     56.40     27.80  60%1 <
  -3   7   7     39.53     43.40     25.10  60%1 <
  -1   6   7      4.79     10.20     19.60  60%1 <
   2   4   7      3.90    -14.10     13.20  60%1 <
   4   3   7      4.99     -0.80     12.40  60%1 <
  -5   9   8     15.09     -2.00     20.10  60%1 <
  -2   7   8    155.62    149.80     24.60  60%1 o
   0   6   8      0.58     -3.70     15.20  60%1 <
   2   5   8     24.84     -1.90     13.10  60%1 <
   2  -7  -9      2.49      7.60     18.50  61%1 <
  -2  -4  -8      0.98     18.90     18.60  61%1 <
   0  -5  -8      2.21     -0.20     15.60  61%1 <
   3  -7  -8     52.00     27.40     25.30  61%1 <
   5  -8  -8     11.51      1.30     18.60  61%1 <
  -4  -2  -7      5.26     -5.90     16.10  61%1 <
  -1  -4  -7     24.65     32.70     21.30  61%1 <
   1  -5  -7    103.18    145.70     29.50  61%1 o
   4  -7  -7    373.44    350.20     42.50  61%1 o
   6  -8  -7     47.76     84.90     29.50  61%1 <
  -5  -1  -6      8.91      1.20     17.70  61%1 <
  -3  -2  -6    469.05    438.60     43.80  61%1 o
   0  -4  -6    109.61    129.80     29.20  61%1 o
   2  -5  -6     59.41    115.30     32.30  61%1 o
  -4  -1  -5    213.49    177.10     32.70  61%1 o
  -2  -2  -5    480.84    345.00     44.60  61%1 o
   1  -4  -5     59.36    196.60     44.50  61%1 o
   3  -5  -5    127.85     67.80     40.20  61%1 <
  -6   1  -4    150.30    134.90     26.00  61%1 o
  -4   0  -4      7.52     51.60     29.40  61%1 <
  -1  -2  -4   2023.60   2116.70     90.90  61%1 o
   4  -5  -4    482.94    152.30     64.30  61%1 <
  -8   3  -3      8.20     35.80     18.60  61%1 <
  -5   1  -3      8.17     40.40     27.50  61%1 <
   0  -2  -3    977.11   1377.50     89.70  61%1 o
   7  -6  -3   1254.00   1418.40     74.80  61%1 o
   9  -7  -3    213.10    251.20     38.00  61%1 o
  -7   3  -2      2.10    -16.00     22.90  61%1 <
  -4   1  -2     76.27    103.60     45.30  61%1 <
  -9   5  -1      5.73      6.30     20.80  61%1 <
  -6   3  -1    152.07    226.00     41.10  61%1 o
   4  -3  -1   8546.70   7223.20    160.40  61%1 o
  -8   5   0     36.67     45.20     30.40  61%1 <
  -5   3   0   2673.50   2434.30     99.20  61%1 o
   7  -4   0    173.12    126.10     29.60  61%1 o
   9  -5   0      2.34      1.80     21.00  61%1 <
  -7   5   1    258.81    200.90     41.80  61%1 o
   3  -1   1     34.90    -65.50     46.10  61%1 <
  -9   7   2     72.62     93.70     30.10  61%1 o
  -6   5   2    154.95    201.00     48.90  61%1 o
  -1   2   2   3182.10   2926.70    144.50  61%1 o
   4  -1   2     52.60     11.60     31.60  61%1 <
   6  -2   2      2.54      6.10     21.80  61%1 <
   8  -3   2    150.26    191.20     30.10  61%1 o
  -8   7   3    151.73    125.60     33.10  61%1 o
   0   2   3   1228.50   1690.20     87.80  61%1 o
   2   1   3    182.02    183.20     40.30  61%1 o
   7  -2   3     14.06     15.30     19.50  61%1 <
  -2   4   4   4641.80   4837.00    126.60  61%1 o
   3   1   4    102.10    181.20     30.70  61%1 o
   5   0   4     74.96     50.10     19.70  61%1 <
   7  -1   4    136.35    132.70     23.40  61%1 o
  -1   4   5     75.81    208.50     40.00  61%1 o
   1   3   5    576.11    550.40     45.40  61%1 o
   4   1   5    214.57    272.80     31.30  61%1 o
  -3   6   6     13.43      8.90     21.60  61%1 <
   2   3   6     74.34     57.10     20.70  61%1 <
   4   2   6     82.09    147.30     22.00  61%1 o
  -5   8   7     34.28     56.40     27.80  61%1 <
  -2   6   7    125.99    180.20     27.70  61%1 o
   0   5   7     65.26     78.40     21.00  61%1 o
   2   4   7      4.09    -14.10     13.20  61%1 <
   3   3   7    100.05    193.30     25.20  61%1 o
  -4   8   8     11.95     14.60     19.30  61%1 <
  -2   7   8    147.34    149.80     24.60  61%1 o
   1   5   8      6.81    -16.50     12.80  61%1 <


# For import please use the tool of Jana2020 program:
# "Structure->New->from Jana2020 embedded in CIF"


_Jana_m40_file
;
   42    0    0    1    0
 1.000000 0.000000 0.000000 0.000000 0.000000 0.000000      000000
 0.000000 0.000000 0.000000                                 000
 0.000000 0.000000 0.000000 0.000000 0.000000 0.000000      000000
 0.000000 0.000000 0.000000 0.000000 0.000000 0.000000      000000
 1.000000 0.000000 0.000000 0.000000 0.000000 0.000000      000000
 0.000000 0.000000 0.000000                                 000
 0.000000 0.000000 0.000000 0.000000 0.000000 0.000000      000000
 0.000000 0.000000 0.000000 0.000000 0.000000 0.000000      000000
S1        4  2     1.000000-0.606224 0.693063-0.811579
 0.069159 0.036920 0.030701 0.009423 0.020117 0.014811      0111111111
C7        1  2     1.000000-0.287833 0.663800-0.367786
 0.032666 0.050337 0.038420-0.011250 0.017597 0.000826      0111111111
N2        3  2     1.000000-0.395021 0.639492-0.324292
 0.039413 0.041955 0.035227 0.001088 0.010686-0.008136      0111111111
C9        1  2     1.000000-0.742045 0.601471-0.401842
 0.057319 0.059412 0.046357-0.015175 0.021948 0.013343      0111111111
C3        1  2     1.000000-0.660712 0.581275-0.657603
 0.077177 0.034091 0.022415-0.002873 0.020243-0.004446      0111111111
C2        1  2     1.000000-0.703731 0.610794-0.798294
 0.060408 0.048299 0.065528-0.006994 0.035846-0.005862      0111111111
C6        1  2     1.000000-0.296096 0.718333-0.476835
 0.037211 0.032314 0.057434-0.002619 0.016900 0.013007      0111111111
C8        1  2     1.000000-0.512271 0.620940-0.409628
 0.029588 0.032787 0.039322 0.003574 0.002660 0.000385      0111111111
C14       1  2     1.000000-0.161129 0.635726-0.286074
 0.054295 0.067262 0.058665-0.002765 0.030689 0.018528      0111111111
N3        3  2     1.000000-0.600965 0.585447-0.353832
 0.060259 0.056217 0.021978 0.018415 0.021530-0.001410      0111111111
N1        3  2     1.000000-0.415203 0.744171-0.567085
 0.056979 0.024816 0.047383 0.000224 0.008456-0.008854      0111111111
C11       1  2     1.000000-0.640178 0.482789-0.201282
 0.081610 0.067417 0.053804-0.009640 0.032206-0.005332      0111000000
C10       1  2     1.000000-0.821863 0.529689-0.393186
 0.081610 0.067417 0.053804-0.009640 0.032206-0.005332      0111111111
C5        1  2     1.000000-0.516516 0.693569-0.629826
 0.044115 0.018758 0.038557 0.007977 0.010500-0.008413      0111111111
C12       1  2     1.000000-0.557768 0.555521-0.210404
 0.057319 0.059412 0.046357-0.015175 0.021948 0.013343      0111000000
C15       1  2     1.000000-0.043033 0.660346-0.304323
 0.054295 0.067262 0.058665-0.002765 0.030689 0.018528      0111000000
N4        3  2     1.000000-0.778762 0.498590-0.251125
 0.081606 0.029194 0.076914-0.016713 0.058093-0.010369      0111111111
C4        1  2     1.000000-0.560991 0.629293-0.564520
 0.054616 0.053463 0.021016-0.021268 0.020157-0.011627      0111111111
C17       1  2     1.000000-0.179416 0.742046-0.498550
 0.054295 0.067262 0.058665-0.002765 0.030689 0.018528      0111000000
C13       1  2     1.000000-0.854338 0.432578-0.230726
 0.141771 0.094698 0.107446-0.069363 0.041354 0.007460      0111111111
C1        1  2     1.000000-0.807685 0.576994-0.931782
 0.095448 0.085266 0.064977 0.017301-0.008652 0.004798      0111111111
C16       1  2     1.000000-0.052825 0.716944-0.410848
 0.054295 0.067262 0.058665-0.002765 0.030689 0.018528      0111000000
H1C1      2  2     1.000000-0.895464 0.562485-0.910822
 0.114538 0.102320 0.077972 0.020761-0.010382 0.005757      0000000000
H2C1      2  2     1.000000-0.830055 0.620999-1.013606
 0.114538 0.102320 0.077972 0.020761-0.010382 0.005757      0000000000
H3C1      2  2     1.000000-0.770034 0.523925-0.964012
 0.114538 0.102320 0.077972 0.020761-0.010382 0.005757      0000000000
H1C3      2  2     1.000000-0.699900 0.528497-0.626322
 0.092612 0.040909 0.026898-0.003448 0.024292-0.005335      0000000000
H1C10     2  2     1.000000-0.923850 0.546078-0.425277
 0.097932 0.080900 0.064565-0.011569 0.038647-0.006399      0000000000
H2C10     2  2     1.000000-0.811557 0.483991-0.462772
 0.097932 0.080900 0.064565-0.011569 0.038647-0.006399      0000000000
H1C13     2  2     1.000000-0.953339 0.451891-0.248782
 0.170125 0.113638 0.128935-0.083236 0.049625 0.008953      0000000000
H2C13     2  2     1.000000-0.855187 0.385441-0.302711
 0.170125 0.113638 0.128935-0.083236 0.049625 0.008953      0000000000
H3C13     2  2     1.000000-0.811192 0.410874-0.125381
 0.170125 0.113638 0.128935-0.083236 0.049625 0.008953      0000000000
H1C9      2  2     1.000000-0.774268 0.622875-0.507783
 0.068783 0.071295 0.055628-0.018210 0.026338 0.016012      0000000000
H2C9      2  2     1.000000-0.761051 0.649552-0.341540
 0.068783 0.071295 0.055628-0.018210 0.026338 0.016012      0000000000
H1C11     2  2     1.000000-0.620133 0.433968-0.259447
 0.097932 0.080900 0.064565-0.011569 0.038647-0.006399      0000000000
H2C11     2  2     1.000000-0.609538 0.462262-0.094884
 0.097932 0.080900 0.064565-0.011569 0.038647-0.006399      0000000000
H1C12     2  2     1.000000-0.568648 0.601848-0.142180
 0.068783 0.071295 0.055628-0.018210 0.026338 0.016012      0000000000
H2C12     2  2     1.000000-0.455980 0.538642-0.178091
 0.068783 0.071295 0.055628-0.018210 0.026338 0.016012      0000000000
H1N1      2  2     1.000000-0.428388 0.804141-0.588110
 0.068375 0.029780 0.056860 0.000269 0.010147-0.010625      0000000000
H1C14     2  2     1.000000-0.153958 0.593007-0.204991
 0.065154 0.080714 0.070398-0.003319 0.036827 0.022233      0000000000
H1C15     2  2     1.000000 0.050592 0.636855-0.239549
 0.065154 0.080714 0.070398-0.003319 0.036827 0.022233      0000000000
H1C17     2  2     1.000000-0.187266 0.780727-0.585252
 0.065154 0.080714 0.070398-0.003319 0.036827 0.022233      0000000000
H1C16     2  2     1.000000 0.033958 0.740353-0.424845
 0.065154 0.080714 0.070398-0.003319 0.036827 0.022233      0000000000
--------------------------   s.u. block   --------------------------------------
 0.000000 0.000000 0.000000 0.000000 0.000000 0.000000
 0.000000 0.000000 0.000000
 0.000000 0.000000 0.000000 0.000000 0.000000 0.000000
 0.000000 0.000000 0.000000 0.000000 0.000000 0.000000
 0.000000 0.000000 0.000000 0.000000 0.000000 0.000000
 0.000000 0.000000 0.000000
 0.000000 0.000000 0.000000 0.000000 0.000000 0.000000
 0.000000 0.000000 0.000000 0.000000 0.000000 0.000000
S1                 0.000000 0.000341 0.000183 0.000451
 0.002588 0.002312 0.003829 0.002060 0.002409 0.001878
C7                 0.000000 0.000551 0.000377 0.000679
 0.004508 0.005213 0.007521 0.003815 0.004233 0.004047
N2                 0.000000 0.000693 0.000382 0.000829
 0.004412 0.004562 0.006568 0.003641 0.004433 0.003405
C9                 0.000000 0.000637 0.000450 0.000732
 0.003341 0.004127 0.006050 0.003280 0.003357 0.003066
C3                 0.000000 0.000735 0.000432 0.000840
 0.005896 0.005321 0.007662 0.004660 0.005102 0.004404
C2                 0.000000 0.000706 0.000405 0.001009
 0.005601 0.005431 0.010162 0.004525 0.005782 0.005234
C6                 0.000000 0.000627 0.000365 0.000768
 0.004714 0.005005 0.008036 0.003938 0.004823 0.004196
C8                 0.000000 0.000684 0.000377 0.000981
 0.004973 0.004862 0.008241 0.003915 0.004962 0.003815
C14                0.000000 0.000593 0.000400 0.000833
 0.002294 0.002936 0.004253 0.002215 0.002526 0.001979
N3                 0.000000 0.000704 0.000381 0.000825
 0.005090 0.004920 0.006818 0.004266 0.004514 0.003717
N1                 0.000000 0.000691 0.000425 0.000837
 0.004413 0.004342 0.007257 0.004768 0.004464 0.004043
C11                0.000000 0.000728 0.000443 0.000827
 0.003972 0.004712 0.007303 0.003599 0.004305 0.003211
C10                0.000000 0.000752 0.000403 0.000995
 0.003972 0.004712 0.007303 0.003599 0.004305 0.003211
C5                 0.000000 0.000650 0.000361 0.000669
 0.004590 0.004065 0.007450 0.004141 0.004664 0.004080
C12                0.000000 0.000703 0.000356 0.000960
 0.003341 0.004127 0.006050 0.003280 0.003357 0.003066
C15                0.000000 0.000754 0.000388 0.000836
 0.002294 0.002936 0.004253 0.002215 0.002526 0.001979
N4                 0.000000 0.000744 0.000361 0.000953
 0.005672 0.003978 0.008369 0.004235 0.005844 0.004029
C4                 0.000000 0.000727 0.000427 0.000932
 0.005265 0.005712 0.008407 0.004517 0.005251 0.004691
C17                0.000000 0.000473 0.000419 0.000849
 0.002294 0.002936 0.004253 0.002215 0.002526 0.001979
C13                0.000000 0.000895 0.000463 0.001200
 0.009184 0.007353 0.012888 0.007181 0.010909 0.006048
C1                 0.000000 0.000745 0.000556 0.001036
 0.007464 0.008430 0.009082 0.007112 0.006393 0.004923
C16                0.000000 0.000655 0.000389 0.000691
 0.002294 0.002936 0.004253 0.002215 0.002526 0.001979
H1C1               0.000000-0.100000-0.100000-0.100000
 0.000000 0.000000 0.000000 0.000000 0.000000 0.000000
H2C1               0.000000-0.100000-0.100000-0.100000
 0.000000 0.000000 0.000000 0.000000 0.000000 0.000000
H3C1               0.000000-0.100000-0.100000-0.100000
 0.000000 0.000000 0.000000 0.000000 0.000000 0.000000
H1C3               0.000000-0.100000-0.100000-0.100000
 0.000000 0.000000 0.000000 0.000000 0.000000 0.000000
H1C10              0.000000-0.100000-0.100000-0.100000
 0.000000 0.000000 0.000000 0.000000 0.000000 0.000000
H2C10              0.000000-0.100000-0.100000-0.100000
 0.000000 0.000000 0.000000 0.000000 0.000000 0.000000
H1C13              0.000000-0.100000-0.100000-0.100000
 0.000000 0.000000 0.000000 0.000000 0.000000 0.000000
H2C13              0.000000-0.100000-0.100000-0.100000
 0.000000 0.000000 0.000000 0.000000 0.000000 0.000000
H3C13              0.000000-0.100000-0.100000-0.100000
 0.000000 0.000000 0.000000 0.000000 0.000000 0.000000
H1C9               0.000000-0.100000-0.100000-0.100000
 0.000000 0.000000 0.000000 0.000000 0.000000 0.000000
H2C9               0.000000-0.100000-0.100000-0.100000
 0.000000 0.000000 0.000000 0.000000 0.000000 0.000000
H1C11              0.000000-0.100000-0.100000-0.100000
 0.000000 0.000000 0.000000 0.000000 0.000000 0.000000
H2C11              0.000000-0.100000-0.100000-0.100000
 0.000000 0.000000 0.000000 0.000000 0.000000 0.000000
H1C12              0.000000-0.100000-0.100000-0.100000
 0.000000 0.000000 0.000000 0.000000 0.000000 0.000000
H2C12              0.000000-0.100000-0.100000-0.100000
 0.000000 0.000000 0.000000 0.000000 0.000000 0.000000
H1N1               0.000000-0.100000-0.100000-0.100000
 0.000000 0.000000 0.000000 0.000000 0.000000 0.000000
H1C14              0.000000-0.100000-0.100000-0.100000
 0.000000 0.000000 0.000000 0.000000 0.000000 0.000000
H1C15              0.000000-0.100000-0.100000-0.100000
 0.000000 0.000000 0.000000 0.000000 0.000000 0.000000
H1C17              0.000000-0.100000-0.100000-0.100000
 0.000000 0.000000 0.000000 0.000000 0.000000 0.000000
H1C16              0.000000-0.100000-0.100000-0.100000
 0.000000 0.000000 0.000000 0.000000 0.000000 0.000000
--------------------------   Saved points   ------------------------------------
    0
--------------------------   Critical points   ---------------------------------
    0
--------------------------   Fourier maxima   ----------------------------------
    1    1    3
Max1      1  1     1.000000 0.195652 0.476982 0.216174      000  0  0  0
     0.11     0.10
Max2      1  1     1.000000 0.314958 0.066675 0.119525      000  0  0  0
     0.14     0.09
Max3      1  1     1.000000 0.821714 0.267051 0.199925      000  0  0  0
     0.10     0.09
Max4      1  1     1.000000 0.013944 0.951419 0.206576      000  0  0  0
     0.10     0.08
Max5      1  1     1.000000 0.634452 0.399582 0.136024      000  0  0  0
     0.13     0.08
Max6      1  1     1.000000 0.307471 0.727143 0.221080      000  0  0  0
     0.10     0.08
Max7      1  1     1.000000 0.485263 0.621602 0.079616      000  0  0  0
     0.10     0.07
Max8      1  1     1.000000 0.892330 0.620015 0.075938      000  0  0  0
     0.11     0.07
Max9      1  1     1.000000 0.758143 0.966465 0.193276      000  0  0  0
     0.10     0.07
Max10     1  1     1.000000 0.642083 0.272699 0.200478      000  0  0  0
     0.11     0.07
--------------------------   Fourier minima   ----------------------------------
    1    1    3
Min1      1  1     1.000000 0.650226 0.448353 0.202340      000  0  0  0
     0.13     0.09
Min2      1  1     1.000000 0.491883 0.006462 0.347204      000  0  0  0
     0.10     0.08
Min3      1  1     1.000000 0.014419 0.289328 0.063004      000  0  0  0
     0.12     0.08
Min4      1  1     1.000000 0.307894 0.994616 0.167586      000  0  0  0
     0.11     0.08
Min5      1  1     1.000000 0.746314 0.623906 0.019930      000  0  0  0
     0.10     0.08
--------------------------------------------------------------------------------
;


_Jana_m50_file
;
Version Jana2020
title
cell 10.7081 16.4758 10.06544 90 110.4329 90
esdcell 0.0025 0.0043 0.004 0 0.023 0
spgroup P21/c 14 22
lattice P
symmetry x y z
symmetry -x y+1/2 -z+1/2
symmetry -x -y -z
symmetry x -y+1/2 z+1/2
unitsnumb 4
atlist C17 H20 N4 S
formtab -62
atom C atradius 0.77 color 128073041
atom H atradius 0.46 color 255204204
atom N atradius 0.74 color 176185230
atom S atradius 1.04 color 255250000
roundmethod 1
end
*******************************************************************************
refine
  cycles 100 fsquare 0 skipbad 1 refexcl 15
  restric C14 12 C15 C16 C17
  restric C9 12 C12
  restric C10 12 C11
  !fixed all *
  distfix = 0.001 C2 C3; C4 C5;
  distfix = 0.001 C2 S1; C5 S1;
  distfix = 0.001 C6 C17; C17 C16; C16 C15; C14 C7; C7 C6;
  !keep geom rigid C7 C14 C15 C16 C17 C6
  keep hydro tetrahed C1 1 3 C2 1.06 H1C1 H2C1 H3C1
  keep ADP riding C1 1.2 H1C1 H2C1 H3C1
  keep hydro triang C3 2 1 C2 C4 1.06 H1C3
  keep ADP riding C3 1.2 H1C3
  keep hydro tetrahed C10 2 2 N4 C9 1.06 H1C10 H2C10
  keep ADP riding C10 1.2 H1C10 H2C10
  keep hydro tetrahed C13 1 3 N4 1.06 H1C13 H2C13 H3C13
  keep ADP riding C13 1.2 H1C13 H2C13 H3C13
  keep hydro tetrahed C9 2 2 N3 C10 1.06 H1C9 H2C9
  keep ADP riding C9 1.2 H1C9 H2C9
  keep hydro tetrahed C11 2 2 N4 C12 1.06 H1C11 H2C11
  keep ADP riding C11 1.2 H1C11 H2C11
  keep hydro tetrahed C12 2 2 N3 C11 1.06 H1C12 H2C12
  keep ADP riding C12 1.2 H1C12 H2C12
  keep hydro triang N1 2 1 C6 C5 1.01 H1N1
  keep ADP riding N1 1.2 H1N1
  keep hydro triang C14 2 1 C7 C15 1.06 H1C14
  keep ADP riding C14 1.2 H1C14
  keep hydro triang C15 2 1 C16 C14 1.06 H1C15
  keep ADP riding C15 1.2 H1C15
  keep hydro triang C17 2 1 C16 C6 1.06 H1C17
  keep ADP riding C17 1.2 H1C17
  keep hydro triang C16 2 1 C15 C17 1.06 H1C16
  keep ADP riding C16 1.2 H1C16
end refine
fourier
  maptype 6
  datblocks T T
end fourier
dist
  angles 1
end dist
contour
  drawatom C8 0 2
  drawatom N2 0 2
  drawatom N3 0 2
  drawatom C4 0 2
  drawatom C7 0 2
  drawatom C12 0 2
  drawatom C5 0 2
  drawatom C9 0 2
  drawatom C3 0 2
  drawatom H2C12 0 2
  drawatom H1C9 0 2
  drawatom H1C3 0 2
  drawatom H1C12 0 2
  drawatom N1 0 2
  drawatom H2C9 0 2
  drawatom C6 0 2
  drawatom H1N1#s4t0,1,0 0 2
  drawatom H1C3#s3t-1,1,-1 0 2
  drawatom S1#s4t0,1,0 0 2
  drawatom C14 0 2
  drawatom C11 0 2
  drawatom H1C14 0 2
  drawatom C10 0 2
  drawatom C2 0 2
  drawatom C3#s3t-1,1,-1 0 2
  drawatom H1N1 0 2
  drawatom H1C11 0 2
  drawatom H2C10 0 2
  drawatom N1#s4t0,1,0 0 2
  drawatom S1 0 2
  drawatom H1C11#s3t-1,1,-1 0 2
  drawatom C5#s4t0,1,0 0 2
  drawatom H1C17#s4t0,1,0 0 2
  drawatom C4#s3t-1,1,-1 0 2
  drawatom N4 0 2
  drawatom C8#s3t-1,1,-1 0 2
  drawatom C17 0 2
  drawatom H2C10#s3t-1,1,-1 0 2
  drawatom H2C11 0 2
  drawatom H1C10 0 2
  drawatom N3#s3t-1,1,-1 0 2
  drawatom C2#s3t-1,1,-1 0 2
  drawatom H3C1#s3t-1,1,-1 0 2
  drawatom C15 0 2
  drawatom H2C12#s3t-1,1,-1 0 2
  drawatom C6#s4t0,1,0 0 2
  drawatom C17#s4t0,1,0 0 2
  drawatom N2#s3t-1,1,-1 0 2
  drawatom H2C11#s3t-1,1,0 0 2
  drawatom C11#s3t-1,1,-1 0 2
  drawatom C12#s3t-1,1,-1 0 2
  drawatom H1C12#s4t0,1,-1 0 2
  drawatom C1#s3t-1,1,-1 0 2
  drawatom H1C17 0 2
  drawatom C1 0 2
  drawatom C2#s4t0,1,0 0 2
  drawatom C16 0 2
  drawatom H1C16#t-1,0,0 0 2
  drawatom C5#s3t-1,1,-1 0 2
  drawatom C10#s3t-1,1,-1 0 2
  drawatom H1C9#s3t-1,1,-1 0 2
  drawatom C9#s3t-1,1,-1 0 2
  drawatom H3C13#s3t-1,1,0 0 2
  drawatom C7#s3t-1,1,-1 0 2
  drawatom H2C1#s4t0,1,0 0 2
  drawatom H1C1 0 2
  drawatom H1C1#s3t-1,1,-1 0 2
  drawatom H1C11#s2t-1,0,-1 0 2
  drawatom H1C15#t-1,0,0 0 2
  drawatom C4#s4t0,1,0 0 2
  drawatom H3C1 0 2
  drawatom H1C14#s3t-1,1,-1 0 2
  drawatom C13 0 2
  drawatom S1#s3t-1,1,-1 0 2
  drawatom H2C13#s3t-1,1,-1 0 2
  drawatom C14#s3t-1,1,-1 0 2
  drawatom H1C15 0 2
  drawatom H2C9#s4t0,1,-1 0 2
  drawatom H1C13#s3t-2,1,-1 0 2
  drawatom H2C13 0 2
  drawatom N4#s3t-1,1,-1 0 2
  drawatom H2C11#s3t-1,1,-1 0 2
  drawatom H2C13#s2t-1,0,-1 0 2
  drawatom H2C11#s2t-1,0,-1 0 2
  drawatom H3C13#s2t-1,0,-1 0 2
  drawatom C1#s4t0,1,0 0 2
  drawatom C6#s3t-1,1,-1 0 2
  drawatom C3#s4t0,1,0 0 2
  drawatom C16#t-1,0,0 0 2
  drawatom H2C1#s3t-1,1,-1 0 2
  drawatom C12#s4t0,1,-1 0 2
  drawatom H3C13 0 2
  drawatom H2C1#t0,0,1 0 2
  drawatom H1C12#s3t-1,1,-1 0 2
  drawatom H1C10#s3t-1,1,-1 0 2
  drawatom H1C15#s4t-1,1,-1 0 2
  drawatom H1C13 0 2
  drawatom C15#t-1,0,0 0 2
  drawatom H1C16#s4t-1,1,-1 0 2
  drawatom C11#s2t-1,0,-1 0 2
  drawatom N2#s4t0,1,-1 0 2
  drawatom H1C16 0 2
  drawatom H3C1#t0,0,1 0 2
  drawatom C7#s4t0,1,0 0 2
  drawatom C13#s3t-1,1,-1 0 2
  drawatom C16#s4t0,1,0 0 2
  drawatom H1C13#t1,0,0 0 2
  drawatom H1C10#s3t-2,1,-1 0 2
  drawatom H2C9#s3t-1,1,-1 0 2
  drawatom C13#s2t-1,0,-1 0 2
  drawatom H2C12#s4t0,1,-1 0 2
  drawatom H2C13#s3t-2,1,-1 0 2
  drawatom H3C1#s4t0,1,0 0 2
  drawatom N3#s4t0,1,-1 0 2
  drawatom H1C12#s3t-1,1,0 0 2
  drawatom H1C10#t1,0,0 0 2
  drawatom C13#s3t-2,1,-1 0 2
  drawatom C15#s3t-1,1,-1 0 2
  drawatom C9#s4t0,1,-1 0 2
  drawatom H1C16#s4t0,1,0 0 2
  drawatom C8#s4t0,1,-1 0 2
  drawatom C8#s4t0,1,0 0 2
  drawatom H2C12#s3t-1,1,0 0 2
  drawatom H1C1#s4t0,1,0 0 2
  drawatom C1#t0,0,1 0 2
  drawatom C15#s4t-1,1,-1 0 2
  drawatom C17#s3t-1,1,-1 0 2
  drawatom H3C13#s3t-1,1,-1 0 2
  drawatom C16#s4t-1,1,-1 0 2
  drawatom H1C1#t1,0,1 0 2
  drawatom N2#s4t0,1,0 0 2
  drawatom C7#s4t0,1,-1 0 2
  drawatom H2C1#t1,0,1 0 2
  drawatom H1C15#s3t-1,1,-1 0 2
  drawatom H1C3#s4t0,1,0 0 2
  drawatom H1C9#s4t0,1,0 0 2
  drawatom C16#s3t-1,1,-1 0 2
  drawatom H1C13#s3t-1,1,-1 0 2
  drawatom H2C10#s3t-2,1,-1 0 2
  drawatom H1N1#s2t-1,-1,-2 0 2
  drawatom H3C13#s3t-2,1,-1 0 2
  drawatom C10#s3t-2,1,-1 0 2
  drawatom C17#t-1,0,0 0 2
  drawatom H1C13#s2t-1,0,-1 0 2
  drawatom H2C10#s2t-1,0,-1 0 2
  drawatom H1C17#t-1,0,0 0 2
  drawatom C13#t1,0,0 0 2
  drawatom H1C14#s4t0,1,-1 0 2
  drawatom C6#s4t0,1,-1 0 2
  drawatom C14#s4t0,1,-1 0 2
  drawatom H1N1#s2t-1,-1,-1 0 2
  drawatom C14#t-1,0,0 0 2
  drawatom C10#t1,0,0 0 2
  drawatom H1C17#s2t-1,-1,-2 0 2
  drawatom C10#s4t0,1,-1 0 2
  drawatom H1C1#t0,0,1 0 2
  drawatom N3#s4t0,1,0 0 2
  drawatom C14#s4t-1,1,-1 0 2
  drawatom H2C13#t1,0,0 0 2
  drawatom H1C10#s4t0,1,-1 0 2
  drawatom H1C14#t-1,0,0 0 2
  drawatom C17#s4t-1,1,-1 0 2
  drawatom C9#s4t0,1,0 0 2
  drawatom H1C16#s3t-1,1,-1 0 2
  drawatom H1C14#s4t-1,1,-1 0 2
  drawatom H2C9#s4t0,1,0 0 2
  drawatom H1C15#s3t0,1,-1 0 2
  drawatom C17#s4t0,1,-1 0 2
  drawatom C15#s4t0,1,-1 0 2
  drawatom H1C16#s4t-1,1,0 0 2
  drawatom H1C16#s3t0,1,-1 0 2
  drawatom H2C1#s3t-2,1,-2 0 2
  drawatom H1C1#s4t1,1,0 0 2
  drawatom H1C13#s2t-2,0,-1 0 2
  drawatom H1C10#s4t1,1,0 0 2
  drawatom H1C1#s3t-2,1,-1 0 2
  drawatom C16#s4t0,1,-1 0 2
  drawatom C15#s3t0,1,-1 0 2
  drawatom H3C13#s2t-2,0,-1 0 2
  drawatom H1C15#s4t0,1,-1 0 2
  drawatom H1C17#s2t-1,-1,-1 0 2
  drawatom H2C1#s4t1,1,0 0 2
  drawatom H2C1#s3t-1,1,-2 0 2
  drawatom C16#s3t0,1,-1 0 2
  drawatom H2C13#s2t-2,0,-1 0 2
  drawatom C13#s2t-2,0,-1 0 2
  drawatom H1C17#s4t-1,1,0 0 2
  drawatom C10#s4t0,1,0 0 2
  drawatom C16#s4t-1,1,0 0 2
  drawatom H1C17#s2t0,-1,-1 0 2
  drawatom H1C16#s4t0,1,-1 0 2
  drawatom C10#s4t1,1,0 0 2
  drawatom H1C10#s4t0,1,0 0 2
  drawatom C1#s3t-2,1,-1 0 2
  drawatom H1C1#t1,0,0 0 2
  drawatom C17#s4t-1,1,0 0 2
  drawatom C14#s3t0,1,-1 0 2
  drawatom C17#s3t0,1,-1 0 2
  drawatom H1C14#s3t0,1,-1 0 2
  drawatom H2C1#s3t-2,1,-1 0 2
  drawatom H3C13#s3t-2,1,0 0 2
  drawatom H1C10#s4t1,1,-1 0 2
  drawatom H2C10#s2t-2,0,-1 0 2
  drawatom C10#s4t1,1,-1 0 2
  drawatom H1C17#s2t0,-1,-2 0 2
  plane Plane#1
    pntplane 1 C8
    pntplane 1 N2
    pntplane 1 C4
    dltplane 0.1
    scpplane 15 13 13
    shfplane 7.5 6.5 6.5
    drawatom C8 0 2
    drawatom N2 0 2
    drawatom N3 0 2
    drawatom C4 0 2
    drawatom C7 0 2
    drawatom C12 0 2
    drawatom C5 0 2
    drawatom C9 0 2
    drawatom C3 0 2
    drawatom H2C12 0 2
    drawatom H1C9 0 2
    drawatom H1C3 0 2
    drawatom H1C12 0 2
    drawatom N1 0 2
    drawatom H2C9 0 2
    drawatom C6 0 2
    drawatom H1N1#s4t0,1,0 0 2
    drawatom H1C3#s3t-1,1,-1 0 2
    drawatom S1#s4t0,1,0 0 2
    drawatom C14 0 2
    drawatom C11 0 2
    drawatom C10 0 2
    drawatom H1C14 0 2
    drawatom C2 0 2
    drawatom C3#s3t-1,1,-1 0 2
    drawatom H1N1 0 2
    drawatom H1C11 0 2
    drawatom H2C10 0 2
    drawatom N1#s4t0,1,0 0 2
    drawatom S1 0 2
    drawatom H1C11#s3t-1,1,-1 0 2
    drawatom C5#s4t0,1,0 0 2
    drawatom H1C17#s4t0,1,0 0 2
    drawatom C4#s3t-1,1,-1 0 2
    drawatom N4 0 2
    drawatom C8#s3t-1,1,-1 0 2
    drawatom C17 0 2
    drawatom H2C10#s3t-1,1,-1 0 2
    drawatom H2C11 0 2
    drawatom H1C10 0 2
    drawatom N3#s3t-1,1,-1 0 2
    drawatom C2#s3t-1,1,-1 0 2
    drawatom H3C1#s3t-1,1,-1 0 2
    drawatom C15 0 2
    drawatom H2C12#s3t-1,1,-1 0 2
    drawatom C6#s4t0,1,0 0 2
    drawatom C17#s4t0,1,0 0 2
    drawatom N2#s3t-1,1,-1 0 2
    drawatom H2C11#s3t-1,1,0 0 2
    drawatom C11#s3t-1,1,-1 0 2
    drawatom C12#s3t-1,1,-1 0 2
    drawatom H1C12#s4t0,1,-1 0 2
    drawatom C1#s3t-1,1,-1 0 2
    drawatom H1C17 0 2
    drawatom C1 0 2
    drawatom C2#s4t0,1,0 0 2
    drawatom C16 0 2
    drawatom H1C16#t-1,0,0 0 2
    drawatom C5#s3t-1,1,-1 0 2
    drawatom C10#s3t-1,1,-1 0 2
    drawatom H1C9#s3t-1,1,-1 0 2
    drawatom C9#s3t-1,1,-1 0 2
    drawatom H3C13#s3t-1,1,0 0 2
    drawatom C7#s3t-1,1,-1 0 2
    drawatom H2C1#s4t0,1,0 0 2
    drawatom H1C1 0 2
    drawatom H1C1#s3t-1,1,-1 0 2
    drawatom H1C11#s2t-1,0,-1 0 2
    drawatom H1C15#t-1,0,0 0 2
    drawatom C4#s4t0,1,0 0 2
    drawatom H3C1 0 2
    drawatom H1C14#s3t-1,1,-1 0 2
    drawatom C13 0 2
    drawatom S1#s3t-1,1,-1 0 2
    drawatom H2C13#s3t-1,1,-1 0 2
    drawatom C14#s3t-1,1,-1 0 2
    drawatom H1C15 0 2
    drawatom H2C9#s4t0,1,-1 0 2
    drawatom H1C13#s3t-2,1,-1 0 2
    drawatom H2C13 0 2
    drawatom N4#s3t-1,1,-1 0 2
    drawatom H2C11#s3t-1,1,-1 0 2
    drawatom H2C13#s2t-1,0,-1 0 2
    drawatom H2C11#s2t-1,0,-1 0 2
    drawatom H3C13#s2t-1,0,-1 0 2
    drawatom H2C1 0 2
    drawatom C1#s4t0,1,0 0 2
    drawatom C6#s3t-1,1,-1 0 2
    drawatom C3#s4t0,1,0 0 2
    drawatom C16#t-1,0,0 0 2
    drawatom C11#s3t-1,1,0 0 2
    drawatom H2C1#s3t-1,1,-1 0 2
    drawatom N1#s3t-1,1,-1 0 2
    drawatom C12#s4t0,1,-1 0 2
    drawatom H3C13 0 2
    drawatom H2C1#t0,0,1 0 2
    drawatom H1C12#s3t-1,1,-1 0 2
    drawatom H1C10#s3t-1,1,-1 0 2
    drawatom H1C15#s4t-1,1,-1 0 2
    drawatom H1C13 0 2
    drawatom C15#t-1,0,0 0 2
    drawatom H1C16#s4t-1,1,-1 0 2
    drawatom C11#s2t-1,0,-1 0 2
    drawatom N2#s4t0,1,-1 0 2
    drawatom H1C16 0 2
    drawatom H3C1#t0,0,1 0 2
    drawatom C7#s4t0,1,0 0 2
    drawatom C13#s3t-1,1,-1 0 2
    drawatom C16#s4t0,1,0 0 2
    drawatom H1C13#t1,0,0 0 2
    drawatom H1C10#s3t-2,1,-1 0 2
    drawatom H2C9#s3t-1,1,-1 0 2
    drawatom C13#s2t-1,0,-1 0 2
    drawatom C13#s3t-1,1,0 0 2
    drawatom H2C12#s4t0,1,-1 0 2
    drawatom H2C13#s3t-2,1,-1 0 2
    drawatom H3C1#s4t0,1,0 0 2
    drawatom N3#s4t0,1,-1 0 2
    drawatom H1C11#s3t-1,1,0 0 2
    drawatom H1C12#s3t-1,1,0 0 2
    drawatom H1C10#t1,0,0 0 2
    drawatom C13#s3t-2,1,-1 0 2
    drawatom C15#s3t-1,1,-1 0 2
    drawatom S1#t0,0,1 0 2
    drawatom C9#s4t0,1,-1 0 2
    drawatom H1C16#s4t0,1,0 0 2
    drawatom N4#s3t-1,1,0 0 2
    drawatom C8#s4t0,1,-1 0 2
    drawatom C8#s4t0,1,0 0 2
    drawatom H2C12#s3t-1,1,0 0 2
    drawatom H1C1#s4t0,1,0 0 2
    drawatom C1#t0,0,1 0 2
    drawatom C12#s3t-1,1,0 0 2
    drawatom C15#s4t-1,1,-1 0 2
    drawatom C17#s3t-1,1,-1 0 2
    drawatom H3C13#s3t-1,1,-1 0 2
    drawatom C16#s4t-1,1,-1 0 2
    drawatom H1C1#t1,0,1 0 2
    drawatom N2#s4t0,1,0 0 2
    drawatom H1C13#s3t-1,1,0 0 2
    drawatom H2C13#s3t-1,1,0 0 2
    drawatom N4#s2t-1,0,-1 0 2
    drawatom H2C1#t1,0,1 0 2
    drawatom H1N1#s3t-1,1,-1 0 2
    drawatom H1C15#s3t-1,1,-1 0 2
    drawatom H1C9#s4t0,1,0 0 2
    drawatom C16#s3t-1,1,-1 0 2
    drawatom H1C13#s3t-1,1,-1 0 2
    drawatom H1C9#s4t0,1,-1 0 2
    drawatom C11#s4t0,1,-1 0 2
    drawatom H2C11#s4t0,1,-1 0 2
    drawatom H2C11#t0,0,-1 0 2
    drawatom H2C10#s3t-2,1,-1 0 2
    drawatom H1N1#s2t-1,-1,-2 0 2
    drawatom H3C13#s3t-2,1,-1 0 2
    drawatom C10#s3t-2,1,-1 0 2
    drawatom C17#t-1,0,0 0 2
    drawatom H1C13#s2t-1,0,-1 0 2
    drawatom H1C12#t0,0,-1 0 2
    drawatom N4#s4t0,1,-1 0 2
    drawatom H2C10#s2t-1,0,-1 0 2
    drawatom C14#s4t0,1,0 0 2
    drawatom H1C17#t-1,0,0 0 2
    drawatom C13#t1,0,0 0 2
    drawatom H1C14#s4t0,1,-1 0 2
    drawatom C15#s4t0,1,0 0 2
    drawatom H1C17#s3t-1,1,-1 0 2
    drawatom H1N1#s2t-1,-1,-1 0 2
    drawatom N4#s3t-2,1,-1 0 2
    drawatom C1#t1,0,1 0 2
    drawatom C14#t-1,0,0 0 2
    drawatom C10#t1,0,0 0 2
    drawatom H1C17#s2t-1,-1,-2 0 2
    drawatom C10#s4t0,1,-1 0 2
    drawatom H3C1#s2t-1,0,-2 0 2
    drawatom H3C13#t0,0,-1 0 2
    drawatom N3#s4t0,1,0 0 2
    drawatom N4#t1,0,0 0 2
    drawatom C10#s2t-1,0,-1 0 2
    drawatom C14#s4t-1,1,-1 0 2
    drawatom H2C13#t1,0,0 0 2
    drawatom H1C10#s4t0,1,-1 0 2
    drawatom H3C1#t1,0,1 0 2
    drawatom H3C13#t1,0,0 0 2
    drawatom H2C9#t1,0,0 0 2
    drawatom H1C14#t-1,0,0 0 2
    drawatom C17#s4t-1,1,-1 0 2
    drawatom C9#s4t0,1,0 0 2
    drawatom H1C15#s3t0,1,0 0 2
    drawatom H1C16#s3t-1,1,-1 0 2
    drawatom C11#t0,0,-1 0 2
    drawatom H1C14#s4t-1,1,-1 0 2
    drawatom C10#s3t-1,1,0 0 2
    drawatom H1C15#t-1,0,-1 0 2
    drawatom H2C10#t1,0,0 0 2
    drawatom H2C9#s4t0,1,0 0 2
    drawatom H1C17#s4t-1,1,-1 0 2
    drawatom N4#t0,0,-1 0 2
    drawatom H1C15#s3t0,1,-1 0 2
    drawatom C9#t1,0,0 0 2
    drawatom H1C17#t0,0,1 0 2
    drawatom H1C14#s4t0,1,0 0 2
    drawatom H1C9#t1,0,0 0 2
    drawatom C6#t-1,0,0 0 2
    drawatom C9#s3t-2,1,-1 0 2
    drawatom C13#t0,0,-1 0 2
    drawatom H1C9#s3t-2,1,-1 0 2
    drawatom H1C14#s3t0,1,0 0 2
    drawatom H1C3#s2t-1,0,-1 0 2
    drawatom H1C1#s4t1,1,0 0 2
    drawatom H2C10#s4t0,1,-1 0 2
    drawatom H1C10#s2t-1,0,-1 0 2
    drawatom C17#s2t-1,-1,-2 0 2
    drawatom C7#t-1,0,0 0 2
    drawatom H1C10#s3t-1,1,0 0 2
    drawatom H1N1#t0,0,1 0 2
    drawatom C7#s2t-1,-1,-1 0 2
    drawatom H1C13#t0,0,-1 0 2
    drawatom C1#s2t-1,0,-2 0 2
    drawatom C7#s4t-1,1,-1 0 2
    drawatom C6#s4t-1,1,-1 0 2
    drawatom H1C11#t0,0,-1 0 2
    drawatom H2C1#s4t1,1,0 0 2
    drawatom H2C1#s3t-1,1,-2 0 2
    drawatom C17#t0,0,1 0 2
    drawatom C15#t-1,0,-1 0 2
    drawatom C15#s3t0,1,0 0 2
    drawatom H1C3#s3t-2,1,-1 0 2
    drawatom H1C1#s2t-1,0,-2 0 2
    drawatom C1#s4t1,1,0 0 2
    drawatom H2C12#s4t0,1,0 0 2
    drawatom C11#t1,0,0 0 2
    drawatom C14#s3t0,1,0 0 2
    drawatom C2#s2t-1,0,-2 0 2
    drawatom H2C1#s2t-1,0,-2 0 2
    drawatom H1C12#s4t0,1,0 0 2
    drawatom C14#s2t-1,-1,-1 0 2
    drawatom H2C13#t0,0,-1 0 2
    drawatom N1#t-1,0,0 0 2
    drawatom H2C13#s2t-2,0,-2 0 2
    drawatom C16#s2t-1,-1,-2 0 2
    drawatom N3#t1,0,0 0 2
    drawatom H1C11#t1,0,0 0 2
    drawatom C16#t0,0,1 0 2
    drawatom H1C15#s2t0,0,-1 0 2
    drawatom N2#s4t-1,1,-1 0 2
    drawatom N2#t-1,0,0 0 2
    drawatom H1C3#t1,0,0 0 2
    drawatom H1N1#t-1,0,0 0 2
    drawatom H1C13#s2t-2,0,-2 0 2
    drawatom C16#s3t0,1,0 0 2
    drawatom C13#s2t-2,0,-2 0 2
    drawatom H2C1#s2t-2,-1,-2 0 2
    drawatom H3C13#s2t-1,0,0 0 2
    drawatom H3C13#s2t-2,0,-2 0 2
    drawatom C17#s3t0,1,0 0 2
  endplane
end contour
;


_Jana_m90_file
;
eformat91 0
datblock Block1
nref 13270 obslim 3 sctom90 1 norefitems 1 diffscales 1 dataave 0 scalelim 10 hklf5 0
radtype 3 dattype 1
lambda 0.0335 lpfactor 3
datcolltemp 293
datblock Block2
nref 16427 obslim 3 sctom90 1 norefitems 1 diffscales 1 dataave 0 scalelim 10 hklf5 0
radtype 3 dattype 1
lambda 0.0335 lpfactor 3
datcolltemp 293
end
Data Block1
   4   7  -9     14.3     13.5   3   0   1  0.0000  0.0000  0.0000  0.0000  0.0000  0.0000  0.0000  0.0000   0.000000E+00           1001
   5   6  -9     12.5     19.3   3   0   1  0.0000  0.0000  0.0000  0.0000  0.0000  0.0000  0.0000  0.0000   0.000000E+00           2001
   5   5  -9     14.3     18.0   3   0   1  0.0000  0.0000  0.0000  0.0000  0.0000  0.0000  0.0000  0.0000   0.000000E+00           3001
   6   4  -9     39.3     20.1   3   0   1  0.0000  0.0000  0.0000  0.0000  0.0000  0.0000  0.0000  0.0000   0.000000E+00           4001
   6   3  -9     74.4     25.9   3   0   1  0.0000  0.0000  0.0000  0.0000  0.0000  0.0000  0.0000  0.0000   0.000000E+00           5001
   7   1  -9     59.1     25.8   3   0   1  0.0000  0.0000  0.0000  0.0000  0.0000  0.0000  0.0000  0.0000   0.000000E+00           6001
   3   9  -8     -1.2     15.7   3   0   1  0.0000  0.0000  0.0000  0.0000  0.0000  0.0000  0.0000  0.0000   0.000000E+00           8001
   3   8  -8     31.1     17.9   3   0   1  0.0000  0.0000  0.0000  0.0000  0.0000  0.0000  0.0000  0.0000   0.000000E+00           9001
   4   7  -8     21.4     23.8   3   0   1  0.0000  0.0000  0.0000  0.0000  0.0000  0.0000  0.0000  0.0000   0.000000E+00          10001
   4   6  -8    144.1     30.2   3   0   1  0.0000  0.0000  0.0000  0.0000  0.0000  0.0000  0.0000  0.0000   0.000000E+00          11001
   5   4  -8     42.5     28.0   3   0   1  0.0000  0.0000  0.0000  0.0000  0.0000  0.0000  0.0000  0.0000   0.000000E+00          12001
   5   3  -8    111.2     28.5   3   0   1  0.0000  0.0000  0.0000  0.0000  0.0000  0.0000  0.0000  0.0000   0.000000E+00          13001
   6   2  -8    221.4     36.7   3   0   1  0.0000  0.0000  0.0000  0.0000  0.0000  0.0000  0.0000  0.0000   0.000000E+00          14001
   6   1  -8    146.4     32.9   3   0   1  0.0000  0.0000  0.0000  0.0000  0.0000  0.0000  0.0000  0.0000   0.000000E+00          15001
   7  -1  -8     82.6     31.6   3   0   1  0.0000  0.0000  0.0000  0.0000  0.0000  0.0000  0.0000  0.0000   0.000000E+00          16001
   7  -2  -8     14.8     18.8   3   0   1  0.0000  0.0000  0.0000  0.0000  0.0000  0.0000  0.0000  0.0000   0.000000E+00          17001
   8  -4  -8    149.3     33.8   3   0   1  0.0000  0.0000  0.0000  0.0000  0.0000  0.0000  0.0000  0.0000   0.000000E+00          18001
   1  11  -7     25.8     15.8   3   0   1  0.0000  0.0000  0.0000  0.0000  0.0000  0.0000  0.0000  0.0000   0.000000E+00          19001
   2  10  -7     32.2     19.4   3   0   1  0.0000  0.0000  0.0000  0.0000  0.0000  0.0000  0.0000  0.0000   0.000000E+00          20001
   2   9  -7      9.1     19.0   3   0   1  0.0000  0.0000  0.0000  0.0000  0.0000  0.0000  0.0000  0.0000   0.000000E+00          21001
   3   7  -7     25.8     22.9   3   0   1  0.0000  0.0000  0.0000  0.0000  0.0000  0.0000  0.0000  0.0000   0.000000E+00          22001
   3   6  -7    147.0     28.9   3   0   1  0.0000  0.0000  0.0000  0.0000  0.0000  0.0000  0.0000  0.0000   0.000000E+00          23001
   4   5  -7    149.7     32.7   3   0   1  0.0000  0.0000  0.0000  0.0000  0.0000  0.0000  0.0000  0.0000   0.000000E+00          24001
   4   4  -7     82.7     30.1   3   0   1  0.0000  0.0000  0.0000  0.0000  0.0000  0.0000  0.0000  0.0000   0.000000E+00          25001
   5   2  -7    160.8     36.6   3   0   1  0.0000  0.0000  0.0000  0.0000  0.0000  0.0000  0.0000  0.0000   0.000000E+00          26001
   5   1  -7      4.4     20.8   3   0   1  0.0000  0.0000  0.0000  0.0000  0.0000  0.0000  0.0000  0.0000   0.000000E+00          27001
   6  -1  -7     92.4     31.7   3   0   1  0.0000  0.0000  0.0000  0.0000  0.0000  0.0000  0.0000  0.0000   0.000000E+00          28001
   7  -3  -7    168.9     39.7   3   0   1  0.0000  0.0000  0.0000  0.0000  0.0000  0.0000  0.0000  0.0000   0.000000E+00          29001
   7  -4  -7     30.7     24.2   3   0   1  0.0000  0.0000  0.0000  0.0000  0.0000  0.0000  0.0000  0.0000   0.000000E+00          30001
   8  -6  -7      0.1     38.6   3   0   1  0.0000  0.0000  0.0000  0.0000  0.0000  0.0000  0.0000  0.0000   0.000000E+00          31001
   0  12  -6      7.8     14.8   3   0   1  0.0000  0.0000  0.0000  0.0000  0.0000  0.0000  0.0000  0.0000   0.000000E+00          32001
   0  11  -6     19.5     13.2   3   0   1  0.0000  0.0000  0.0000  0.0000  0.0000  0.0000  0.0000  0.0000   0.000000E+00          33001
   1  10  -6     -6.7     18.1   3   0   1  0.0000  0.0000  0.0000  0.0000  0.0000  0.0000  0.0000  0.0000   0.000000E+00          34001
   1   9  -6    162.2     28.6   3   0   1  0.0000  0.0000  0.0000  0.0000  0.0000  0.0000  0.0000  0.0000   0.000000E+00          35001
   2   8  -6     61.6     25.6   3   0   1  0.0000  0.0000  0.0000  0.0000  0.0000  0.0000  0.0000  0.0000   0.000000E+00          36001
   2   7  -6    121.0     31.1   3   0   1  0.0000  0.0000  0.0000  0.0000  0.0000  0.0000  0.0000  0.0000   0.000000E+00          37001
   3   5  -6     97.0     32.5   3   0   1  0.0000  0.0000  0.0000  0.0000  0.0000  0.0000  0.0000  0.0000   0.000000E+00          38001
   3   4  -6     53.7     23.2   3   0   1  0.0000  0.0000  0.0000  0.0000  0.0000  0.0000  0.0000  0.0000   0.000000E+00          39001
   4   3  -6    384.6     46.5   3   0   1  0.0000  0.0000  0.0000  0.0000  0.0000  0.0000  0.0000  0.0000   0.000000E+00          40001
   4   2  -6    178.0     41.2   3   0   1  0.0000  0.0000  0.0000  0.0000  0.0000  0.0000  0.0000  0.0000   0.000000E+00          41001
   5   0  -6    169.8     40.2   3   0   1  0.0000  0.0000  0.0000  0.0000  0.0000  0.0000  0.0000  0.0000   0.000000E+00          42001
   5  -1  -6     61.6     23.7   3   0   1  0.0000  0.0000  0.0000  0.0000  0.0000  0.0000  0.0000  0.0000   0.000000E+00          43001
   6  -3  -6    418.2     49.8   3   0   1  0.0000  0.0000  0.0000  0.0000  0.0000  0.0000  0.0000  0.0000   0.000000E+00          44001
   7  -5  -6     54.4     48.9   3   0   1  0.0000  0.0000  0.0000  0.0000  0.0000  0.0000  0.0000  0.0000   0.000000E+00          45001
   7  -6  -6    -27.7     32.5   3   0   1  0.0000  0.0000  0.0000  0.0000  0.0000  0.0000  0.0000  0.0000   0.000000E+00          46001
   8  -8  -6    123.2     82.3   3   0   1  0.0000  0.0000  0.0000  0.0000  0.0000  0.0000  0.0000  0.0000   0.000000E+00          47001
   8  -9  -6    544.8    120.9   3   0   1  0.0000  0.0000  0.0000  0.0000  0.0000  0.0000  0.0000  0.0000   0.000000E+00          48001
  -1  13  -5      2.0     14.6   3   0   1  0.0000  0.0000  0.0000  0.0000  0.0000  0.0000  0.0000  0.0000   0.000000E+00          49001
  -1  12  -5     15.2     17.8   3   0   1  0.0000  0.0000  0.0000  0.0000  0.0000  0.0000  0.0000  0.0000   0.000000E+00          50001
   0  11  -5     41.6     21.5   3   0   1  0.0000  0.0000  0.0000  0.0000  0.0000  0.0000  0.0000  0.0000   0.000000E+00          51001
   0  10  -5     30.9     22.1   3   0   1  0.0000  0.0000  0.0000  0.0000  0.0000  0.0000  0.0000  0.0000   0.000000E+00          52001
   1   8  -5     31.3     24.2   3   0   1  0.0000  0.0000  0.0000  0.0000  0.0000  0.0000  0.0000  0.0000   0.000000E+00          53001
   1   7  -5     94.6     26.0   3   0   1  0.0000  0.0000  0.0000  0.0000  0.0000  0.0000  0.0000  0.0000   0.000000E+00          54001
   2   6  -5    -54.2     26.5   3   0   1  0.0000  0.0000  0.0000  0.0000  0.0000  0.0000  0.0000  0.0000   0.000000E+00          55001
   2   5  -5    436.5     45.9   3   0   1  0.0000  0.0000  0.0000  0.0000  0.0000  0.0000  0.0000  0.0000   0.000000E+00          56001
   3   3  -5    150.6     41.5   3   0   1  0.0000  0.0000  0.0000  0.0000  0.0000  0.0000  0.0000  0.0000   0.000000E+00          57001
   5  -2  -5     50.2     44.1   3   0   1  0.0000  0.0000  0.0000  0.0000  0.0000  0.0000  0.0000  0.0000   0.000000E+00          59001
   5  -3  -5     17.1     23.8   3   0   1  0.0000  0.0000  0.0000  0.0000  0.0000  0.0000  0.0000  0.0000   0.000000E+00          60001
   6  -5  -5    222.5     62.0   3   0   1  0.0000  0.0000  0.0000  0.0000  0.0000  0.0000  0.0000  0.0000   0.000000E+00          61001
   7  -8  -5    989.5    110.5   3   0   1  0.0000  0.0000  0.0000  0.0000  0.0000  0.0000  0.0000  0.0000   0.000000E+00          62001
   8 -10  -5     57.5     27.4   3   0   1  0.0000  0.0000  0.0000  0.0000  0.0000  0.0000  0.0000  0.0000   0.000000E+00          63001
  -2  13  -4     25.8     18.5   3   0   1  0.0000  0.0000  0.0000  0.0000  0.0000  0.0000  0.0000  0.0000   0.000000E+00          64001
  -2  12  -4    -18.7     15.5   3   0   1  0.0000  0.0000  0.0000  0.0000  0.0000  0.0000  0.0000  0.0000   0.000000E+00          65001
  -1  11  -4      8.6     21.4   3   0   1  0.0000  0.0000  0.0000  0.0000  0.0000  0.0000  0.0000  0.0000   0.000000E+00          66001
  -1  10  -4    144.4     30.1   3   0   1  0.0000  0.0000  0.0000  0.0000  0.0000  0.0000  0.0000  0.0000   0.000000E+00          67001
   0   9  -4    289.2     34.8   3   0   1  0.0000  0.0000  0.0000  0.0000  0.0000  0.0000  0.0000  0.0000   0.000000E+00          68001
   0   8  -4    224.9     35.9   3   0   1  0.0000  0.0000  0.0000  0.0000  0.0000  0.0000  0.0000  0.0000   0.000000E+00          69001
   1   6  -4     91.8     37.9   3   0   1  0.0000  0.0000  0.0000  0.0000  0.0000  0.0000  0.0000  0.0000   0.000000E+00          70001
   1   5  -4    271.5     40.5   3   0   1  0.0000  0.0000  0.0000  0.0000  0.0000  0.0000  0.0000  0.0000   0.000000E+00          71001
   2   3  -4    674.7     59.6   3   0   1  0.0000  0.0000  0.0000  0.0000  0.0000  0.0000  0.0000  0.0000   0.000000E+00          72001
   3   1  -4    750.6     69.2   3   0   1  0.0000  0.0000  0.0000  0.0000  0.0000  0.0000  0.0000  0.0000   0.000000E+00          73001
   4  -2  -4   2648.9    111.5   3   0   1  0.0000  0.0000  0.0000  0.0000  0.0000  0.0000  0.0000  0.0000   0.000000E+00          74001
   5  -4  -4    133.1     85.4   3   0   1  0.0000  0.0000  0.0000  0.0000  0.0000  0.0000  0.0000  0.0000   0.000000E+00          75001
   5  -5  -4     36.0     43.0   3   0   1  0.0000  0.0000  0.0000  0.0000  0.0000  0.0000  0.0000  0.0000   0.000000E+00          76001
   6  -7  -4     30.2     61.7   3   0   1  0.0000  0.0000  0.0000  0.0000  0.0000  0.0000  0.0000  0.0000   0.000000E+00          77001
   7 -10  -4     91.4     41.8   3   0   1  0.0000  0.0000  0.0000  0.0000  0.0000  0.0000  0.0000  0.0000   0.000000E+00          78001
  -3  14  -3     -8.3     14.5   3   0   1  0.0000  0.0000  0.0000  0.0000  0.0000  0.0000  0.0000  0.0000   0.000000E+00          79001
  -3  13  -3     25.0     20.7   3   0   1  0.0000  0.0000  0.0000  0.0000  0.0000  0.0000  0.0000  0.0000   0.000000E+00          80001
  -2  12  -3     83.3     27.5   3   0   1  0.0000  0.0000  0.0000  0.0000  0.0000  0.0000  0.0000  0.0000   0.000000E+00          81001
  -2  11  -3    126.4     31.7   3   0   1  0.0000  0.0000  0.0000  0.0000  0.0000  0.0000  0.0000  0.0000   0.000000E+00          82001
  -1   9  -3     36.2     28.0   3   0   1  0.0000  0.0000  0.0000  0.0000  0.0000  0.0000  0.0000  0.0000   0.000000E+00          83001
  -1   8  -3    175.3     32.1   3   0   1  0.0000  0.0000  0.0000  0.0000  0.0000  0.0000  0.0000  0.0000   0.000000E+00          84001
   0   6  -3    245.4     49.2   3   0   1  0.0000  0.0000  0.0000  0.0000  0.0000  0.0000  0.0000  0.0000   0.000000E+00          85001
   1   4  -3   4843.5    135.8   3   0   1  0.0000  0.0000  0.0000  0.0000  0.0000  0.0000  0.0000  0.0000   0.000000E+00          86001
   2   1  -3    644.8     76.1   3   0   1  0.0000  0.0000  0.0000  0.0000  0.0000  0.0000  0.0000  0.0000   0.000000E+00          87001
   3  -1  -3    554.6     88.4   3   0   1  0.0000  0.0000  0.0000  0.0000  0.0000  0.0000  0.0000  0.0000   0.000000E+00          88001
   4  -4  -3   2482.9    196.9   3   0   1  0.0000  0.0000  0.0000  0.0000  0.0000  0.0000  0.0000  0.0000   0.000000E+00          89001
   5  -7  -3    362.6     78.0   3   0   1  0.0000  0.0000  0.0000  0.0000  0.0000  0.0000  0.0000  0.0000   0.000000E+00          90001
   6  -9  -3     74.1     35.0   3   0   1  0.0000  0.0000  0.0000  0.0000  0.0000  0.0000  0.0000  0.0000   0.000000E+00          91001
   6 -10  -3    139.8     43.6   3   0   1  0.0000  0.0000  0.0000  0.0000  0.0000  0.0000  0.0000  0.0000   0.000000E+00          92001
   7 -12  -3     52.4     25.9   3   0   1  0.0000  0.0000  0.0000  0.0000  0.0000  0.0000  0.0000  0.0000   0.000000E+00          93001
  -4  14  -2     16.8     19.0   3   0   1  0.0000  0.0000  0.0000  0.0000  0.0000  0.0000  0.0000  0.0000   0.000000E+00          94001
  -4  13  -2     10.7     14.8   3   0   1  0.0000  0.0000  0.0000  0.0000  0.0000  0.0000  0.0000  0.0000   0.000000E+00          95001
  -3  12  -2    150.7     28.5   3   0   1  0.0000  0.0000  0.0000  0.0000  0.0000  0.0000  0.0000  0.0000   0.000000E+00          96001
  -3  11  -2     44.2     22.5   3   0   1  0.0000  0.0000  0.0000  0.0000  0.0000  0.0000  0.0000  0.0000   0.000000E+00          97001
  -2   9  -2    467.1     50.2   3   0   1  0.0000  0.0000  0.0000  0.0000  0.0000  0.0000  0.0000  0.0000   0.000000E+00          98001
  -1   7  -2    866.5     66.3   3   0   1  0.0000  0.0000  0.0000  0.0000  0.0000  0.0000  0.0000  0.0000   0.000000E+00          99001
  -1   6  -2     71.6     33.1   3   0   1  0.0000  0.0000  0.0000  0.0000  0.0000  0.0000  0.0000  0.0000   0.000000E+00         100001
   0   4  -2   2879.9    117.8   3   0   1  0.0000  0.0000  0.0000  0.0000  0.0000  0.0000  0.0000  0.0000   0.000000E+00         101001
   1   2  -2   1505.9    117.6   3   0   1  0.0000  0.0000  0.0000  0.0000  0.0000  0.0000  0.0000  0.0000   0.000000E+00         102001
   2  -1  -2  35121.6    342.4   3   0   1  0.0000  0.0000  0.0000  0.0000  0.0000  0.0000  0.0000  0.0000   0.000000E+00         103001
   4  -6  -2    369.5     67.7   3   0   1  0.0000  0.0000  0.0000  0.0000  0.0000  0.0000  0.0000  0.0000   0.000000E+00         104001
   5  -9  -2    424.3     55.9   3   0   1  0.0000  0.0000  0.0000  0.0000  0.0000  0.0000  0.0000  0.0000   0.000000E+00         105001
   6 -11  -2      5.2     20.5   3   0   1  0.0000  0.0000  0.0000  0.0000  0.0000  0.0000  0.0000  0.0000   0.000000E+00         106001
   6 -12  -2     31.8     28.6   3   0   1  0.0000  0.0000  0.0000  0.0000  0.0000  0.0000  0.0000  0.0000   0.000000E+00         107001
  -4  12  -1     50.5     22.7   3   0   1  0.0000  0.0000  0.0000  0.0000  0.0000  0.0000  0.0000  0.0000   0.000000E+00         108001
  -3  10  -1    282.5     38.4   3   0   1  0.0000  0.0000  0.0000  0.0000  0.0000  0.0000  0.0000  0.0000   0.000000E+00         109001
  -3   9  -1     86.2     29.8   3   0   1  0.0000  0.0000  0.0000  0.0000  0.0000  0.0000  0.0000  0.0000   0.000000E+00         110001
  -2   7  -1    251.9     51.1   3   0   1  0.0000  0.0000  0.0000  0.0000  0.0000  0.0000  0.0000  0.0000   0.000000E+00         111001
  -1   5  -1   3239.6    121.9   3   0   1  0.0000  0.0000  0.0000  0.0000  0.0000  0.0000  0.0000  0.0000   0.000000E+00         112001
   0   2  -1   2644.5    156.5   3   0   1  0.0000  0.0000  0.0000  0.0000  0.0000  0.0000  0.0000  0.0000   0.000000E+00         113001
   2  -3  -1  17007.8    273.2   3   0   1  0.0000  0.0000  0.0000  0.0000  0.0000  0.0000  0.0000  0.0000   0.000000E+00         114001
   3  -6  -1    163.7     78.2   3   0   1  0.0000  0.0000  0.0000  0.0000  0.0000  0.0000  0.0000  0.0000   0.000000E+00         115001
   4  -8  -1     34.9     38.6   3   0   1  0.0000  0.0000  0.0000  0.0000  0.0000  0.0000  0.0000  0.0000   0.000000E+00         116001
   4  -9  -1    146.9     49.0   3   0   1  0.0000  0.0000  0.0000  0.0000  0.0000  0.0000  0.0000  0.0000   0.000000E+00         117001
   5 -11  -1     41.1     32.5   3   0   1  0.0000  0.0000  0.0000  0.0000  0.0000  0.0000  0.0000  0.0000   0.000000E+00         118001
   6 -13  -1     18.0     17.1   3   0   1  0.0000  0.0000  0.0000  0.0000  0.0000  0.0000  0.0000  0.0000   0.000000E+00         119001
  -5  13   0     57.9     23.1   3   0   1  0.0000  0.0000  0.0000  0.0000  0.0000  0.0000  0.0000  0.0000   0.000000E+00         120001
  -5  12   0    121.3     22.7   3   0   1  0.0000  0.0000  0.0000  0.0000  0.0000  0.0000  0.0000  0.0000   0.000000E+00         121001
  -4  10   0    148.4     33.0   3   0   1  0.0000  0.0000  0.0000  0.0000  0.0000  0.0000  0.0000  0.0000   0.000000E+00         122001
  -3   8   0    530.7     58.0   3   0   1  0.0000  0.0000  0.0000  0.0000  0.0000  0.0000  0.0000  0.0000   0.000000E+00         123001
  -3   7   0     93.2     37.0   3   0   1  0.0000  0.0000  0.0000  0.0000  0.0000  0.0000  0.0000  0.0000   0.000000E+00         124001
  -2   5   0    807.5     88.0   3   0   1  0.0000  0.0000  0.0000  0.0000  0.0000  0.0000  0.0000  0.0000   0.000000E+00         125001
   2  -5   0    906.6     84.4   3   0   1  0.0000  0.0000  0.0000  0.0000  0.0000  0.0000  0.0000  0.0000   0.000000E+00         126001
   3  -8   0    528.5     64.9   3   0   1  0.0000  0.0000  0.0000  0.0000  0.0000  0.0000  0.0000  0.0000   0.000000E+00         127001
   4 -10   0     81.3     29.7   3   0   1  0.0000  0.0000  0.0000  0.0000  0.0000  0.0000  0.0000  0.0000   0.000000E+00         128001
   4 -11   0    115.3     35.5   3   0   1  0.0000  0.0000  0.0000  0.0000  0.0000  0.0000  0.0000  0.0000   0.000000E+00         129001
   5 -13   0     60.3     28.7   3   0   1  0.0000  0.0000  0.0000  0.0000  0.0000  0.0000  0.0000  0.0000   0.000000E+00         130001
   5 -14   0    -13.6     23.2   3   0   1  0.0000  0.0000  0.0000  0.0000  0.0000  0.0000  0.0000  0.0000   0.000000E+00         131001
  -6  13   1    -19.1     21.3   3   0   1  0.0000  0.0000  0.0000  0.0000  0.0000  0.0000  0.0000  0.0000   0.000000E+00         132001
  -6  12   1      6.7     15.7   3   0   1  0.0000  0.0000  0.0000  0.0000  0.0000  0.0000  0.0000  0.0000   0.000000E+00         133001
  -5  11   1     20.9     24.9   3   0   1  0.0000  0.0000  0.0000  0.0000  0.0000  0.0000  0.0000  0.0000   0.000000E+00         134001
  -5  10   1      9.8     22.0   3   0   1  0.0000  0.0000  0.0000  0.0000  0.0000  0.0000  0.0000  0.0000   0.000000E+00         135001
  -4   8   1    137.0     44.2   3   0   1  0.0000  0.0000  0.0000  0.0000  0.0000  0.0000  0.0000  0.0000   0.000000E+00         136001
  -3   5   1    155.4     46.0   3   0   1  0.0000  0.0000  0.0000  0.0000  0.0000  0.0000  0.0000  0.0000   0.000000E+00         137001
  -2   3   1  27440.3    328.0   3   0   1  0.0000  0.0000  0.0000  0.0000  0.0000  0.0000  0.0000  0.0000   0.000000E+00         138001
   0  -2   1   2581.2    164.9   3   0   1  0.0000  0.0000  0.0000  0.0000  0.0000  0.0000  0.0000  0.0000   0.000000E+00         139001
   1  -5   1   3299.0    129.6   3   0   1  0.0000  0.0000  0.0000  0.0000  0.0000  0.0000  0.0000  0.0000   0.000000E+00         140001
   2  -7   1    248.4     52.4   3   0   1  0.0000  0.0000  0.0000  0.0000  0.0000  0.0000  0.0000  0.0000   0.000000E+00         141001
   2  -8   1    119.2     48.4   3   0   1  0.0000  0.0000  0.0000  0.0000  0.0000  0.0000  0.0000  0.0000   0.000000E+00         142001
   3 -10   1    236.6     45.1   3   0   1  0.0000  0.0000  0.0000  0.0000  0.0000  0.0000  0.0000  0.0000   0.000000E+00         143001
   4 -12   1     52.6     25.6   3   0   1  0.0000  0.0000  0.0000  0.0000  0.0000  0.0000  0.0000  0.0000   0.000000E+00         144001
   4 -13   1     51.0     27.9   3   0   1  0.0000  0.0000  0.0000  0.0000  0.0000  0.0000  0.0000  0.0000   0.000000E+00         145001
  -6  11   2      3.7     28.9   3   0   1  0.0000  0.0000  0.0000  0.0000  0.0000  0.0000  0.0000  0.0000   0.000000E+00         146001
  -6  10   2      5.9     16.5   3   0   1  0.0000  0.0000  0.0000  0.0000  0.0000  0.0000  0.0000  0.0000   0.000000E+00         147001
  -5   8   2    184.7     39.9   3   0   1  0.0000  0.0000  0.0000  0.0000  0.0000  0.0000  0.0000  0.0000   0.000000E+00         148001
  -4   6   2   1014.9     90.8   3   0   1  0.0000  0.0000  0.0000  0.0000  0.0000  0.0000  0.0000  0.0000   0.000000E+00         149001
  -3   3   2 120800.0    689.7   3   0   1  0.0000  0.0000  0.0000  0.0000  0.0000  0.0000  0.0000  0.0000   0.000000E+00         150001
  -2   1   2  24596.7    311.1   3   0   1  0.0000  0.0000  0.0000  0.0000  0.0000  0.0000  0.0000  0.0000   0.000000E+00         151001
  -1  -2   2   1691.4    137.9   3   0   1  0.0000  0.0000  0.0000  0.0000  0.0000  0.0000  0.0000  0.0000   0.000000E+00         152001
   0  -4   2   2662.1    119.2   3   0   1  0.0000  0.0000  0.0000  0.0000  0.0000  0.0000  0.0000  0.0000   0.000000E+00         153001
   1  -7   2    389.7     58.9   3   0   1  0.0000  0.0000  0.0000  0.0000  0.0000  0.0000  0.0000  0.0000   0.000000E+00         154001
   2  -9   2    555.8     51.3   3   0   1  0.0000  0.0000  0.0000  0.0000  0.0000  0.0000  0.0000  0.0000   0.000000E+00         155001
   2 -10   2    344.2     47.7   3   0   1  0.0000  0.0000  0.0000  0.0000  0.0000  0.0000  0.0000  0.0000   0.000000E+00         156001
   3 -12   2    117.9     32.1   3   0   1  0.0000  0.0000  0.0000  0.0000  0.0000  0.0000  0.0000  0.0000   0.000000E+00         157001
   3 -13   2      1.7     24.9   3   0   1  0.0000  0.0000  0.0000  0.0000  0.0000  0.0000  0.0000  0.0000   0.000000E+00         158001
   4 -14   2      8.5     15.2   3   0   1  0.0000  0.0000  0.0000  0.0000  0.0000  0.0000  0.0000  0.0000   0.000000E+00         159001
  -7  11   3     48.1     28.7   3   0   1  0.0000  0.0000  0.0000  0.0000  0.0000  0.0000  0.0000  0.0000   0.000000E+00         160001
  -6   9   3    438.4     60.2   3   0   1  0.0000  0.0000  0.0000  0.0000  0.0000  0.0000  0.0000  0.0000   0.000000E+00         161001
  -5   6   3     22.7     55.6   3   0   1  0.0000  0.0000  0.0000  0.0000  0.0000  0.0000  0.0000  0.0000   0.000000E+00         162001
  -4   4   3    456.9    109.5   3   0   1  0.0000  0.0000  0.0000  0.0000  0.0000  0.0000  0.0000  0.0000   0.000000E+00         163001
  -3   1   3    623.4    104.9   3   0   1  0.0000  0.0000  0.0000  0.0000  0.0000  0.0000  0.0000  0.0000   0.000000E+00         164001
  -2  -1   3    754.3     87.8   3   0   1  0.0000  0.0000  0.0000  0.0000  0.0000  0.0000  0.0000  0.0000   0.000000E+00         165001
  -1  -4   3   4213.3    138.4   3   0   1  0.0000  0.0000  0.0000  0.0000  0.0000  0.0000  0.0000  0.0000   0.000000E+00         166001
   0  -6   3    478.6     60.8   3   0   1  0.0000  0.0000  0.0000  0.0000  0.0000  0.0000  0.0000  0.0000   0.000000E+00         167001
   0  -7   3    655.3     67.8   3   0   1  0.0000  0.0000  0.0000  0.0000  0.0000  0.0000  0.0000  0.0000   0.000000E+00         168001
   1  -9   3     74.7     38.3   3   0   1  0.0000  0.0000  0.0000  0.0000  0.0000  0.0000  0.0000  0.0000   0.000000E+00         169001
   1 -10   3    -16.4     27.1   3   0   1  0.0000  0.0000  0.0000  0.0000  0.0000  0.0000  0.0000  0.0000   0.000000E+00         170001
   2 -11   3     52.6     23.1   3   0   1  0.0000  0.0000  0.0000  0.0000  0.0000  0.0000  0.0000  0.0000   0.000000E+00         171001
   2 -12   3     48.6     27.6   3   0   1  0.0000  0.0000  0.0000  0.0000  0.0000  0.0000  0.0000  0.0000   0.000000E+00         172001
   3 -14   3     47.9     23.3   3   0   1  0.0000  0.0000  0.0000  0.0000  0.0000  0.0000  0.0000  0.0000   0.000000E+00         173001
  -7   9   4     93.8     44.9   3   0   1  0.0000  0.0000  0.0000  0.0000  0.0000  0.0000  0.0000  0.0000   0.000000E+00         174001
  -6   7   4    257.5    102.8   3   0   1  0.0000  0.0000  0.0000  0.0000  0.0000  0.0000  0.0000  0.0000   0.000000E+00         175001
  -5   4   4     27.6     69.5   3   0   1  0.0000  0.0000  0.0000  0.0000  0.0000  0.0000  0.0000  0.0000   0.000000E+00         176001
  -4   2   4    354.5     61.9   3   0   1  0.0000  0.0000  0.0000  0.0000  0.0000  0.0000  0.0000  0.0000   0.000000E+00         177001
  -3  -1   4   1116.3     88.4   3   0   1  0.0000  0.0000  0.0000  0.0000  0.0000  0.0000  0.0000  0.0000   0.000000E+00         178001
  -2  -3   4    672.0     68.8   3   0   1  0.0000  0.0000  0.0000  0.0000  0.0000  0.0000  0.0000  0.0000   0.000000E+00         179001
  -2  -4   4   3278.6    115.1   3   0   1  0.0000  0.0000  0.0000  0.0000  0.0000  0.0000  0.0000  0.0000   0.000000E+00         180001
  -1  -6   4     67.7     43.8   3   0   1  0.0000  0.0000  0.0000  0.0000  0.0000  0.0000  0.0000  0.0000   0.000000E+00         181001
   0  -8   4    255.0     42.2   3   0   1  0.0000  0.0000  0.0000  0.0000  0.0000  0.0000  0.0000  0.0000   0.000000E+00         182001
   0  -9   4    262.5     42.7   3   0   1  0.0000  0.0000  0.0000  0.0000  0.0000  0.0000  0.0000  0.0000   0.000000E+00         183001
   1 -11   4     16.2     27.5   3   0   1  0.0000  0.0000  0.0000  0.0000  0.0000  0.0000  0.0000  0.0000   0.000000E+00         184001
   1 -12   4     23.9     26.2   3   0   1  0.0000  0.0000  0.0000  0.0000  0.0000  0.0000  0.0000  0.0000   0.000000E+00         185001
   2 -13   4     -5.2     14.2   3   0   1  0.0000  0.0000  0.0000  0.0000  0.0000  0.0000  0.0000  0.0000   0.000000E+00         186001
  -8  10   5    -51.7     50.3   3   0   1  0.0000  0.0000  0.0000  0.0000  0.0000  0.0000  0.0000  0.0000   0.000000E+00         187001
  -8   9   5     13.8     33.3   3   0   1  0.0000  0.0000  0.0000  0.0000  0.0000  0.0000  0.0000  0.0000   0.000000E+00         188001
  -7   7   5   -186.0     91.1   3   0   1  0.0000  0.0000  0.0000  0.0000  0.0000  0.0000  0.0000  0.0000   0.000000E+00         189001
  -6   5   5     16.3     26.8   3   0   1  0.0000  0.0000  0.0000  0.0000  0.0000  0.0000  0.0000  0.0000   0.000000E+00         190001
  -6   4   5    309.1     58.3   3   0   1  0.0000  0.0000  0.0000  0.0000  0.0000  0.0000  0.0000  0.0000   0.000000E+00         191001
  -5   2   5     93.2     51.5   3   0   1  0.0000  0.0000  0.0000  0.0000  0.0000  0.0000  0.0000  0.0000   0.000000E+00         192001
  -4  -1   5    210.1     55.2   3   0   1  0.0000  0.0000  0.0000  0.0000  0.0000  0.0000  0.0000  0.0000   0.000000E+00         194001
  -3  -3   5    100.7     48.1   3   0   1  0.0000  0.0000  0.0000  0.0000  0.0000  0.0000  0.0000  0.0000   0.000000E+00         195001
  -2  -5   5    379.8     48.5   3   0   1  0.0000  0.0000  0.0000  0.0000  0.0000  0.0000  0.0000  0.0000   0.000000E+00         196001
  -2  -6   5     44.7     40.7   3   0   1  0.0000  0.0000  0.0000  0.0000  0.0000  0.0000  0.0000  0.0000   0.000000E+00         197001
  -1  -8   5     25.8     32.2   3   0   1  0.0000  0.0000  0.0000  0.0000  0.0000  0.0000  0.0000  0.0000   0.000000E+00         198001
  -1  -9   5     56.7     34.7   3   0   1  0.0000  0.0000  0.0000  0.0000  0.0000  0.0000  0.0000  0.0000   0.000000E+00         199001
   0 -10   5     33.5     22.5   3   0   1  0.0000  0.0000  0.0000  0.0000  0.0000  0.0000  0.0000  0.0000   0.000000E+00         200001
   0 -11   5     40.0     26.1   3   0   1  0.0000  0.0000  0.0000  0.0000  0.0000  0.0000  0.0000  0.0000   0.000000E+00         201001
   0 -12   5     16.6     23.2   3   0   1  0.0000  0.0000  0.0000  0.0000  0.0000  0.0000  0.0000  0.0000   0.000000E+00         202001
   1 -13   5     68.5     24.4   3   0   1  0.0000  0.0000  0.0000  0.0000  0.0000  0.0000  0.0000  0.0000   0.000000E+00         203001
  -8   7   6    268.8     58.2   3   0   1  0.0000  0.0000  0.0000  0.0000  0.0000  0.0000  0.0000  0.0000   0.000000E+00         204001
  -7   5   6     72.0     33.0   3   0   1  0.0000  0.0000  0.0000  0.0000  0.0000  0.0000  0.0000  0.0000   0.000000E+00         205001
  -6   3   6     -4.1     20.0   3   0   1  0.0000  0.0000  0.0000  0.0000  0.0000  0.0000  0.0000  0.0000   0.000000E+00         206001
  -6   2   6    145.1     46.2   3   0   1  0.0000  0.0000  0.0000  0.0000  0.0000  0.0000  0.0000  0.0000   0.000000E+00         207001
  -5   0   6    120.0     41.7   3   0   1  0.0000  0.0000  0.0000  0.0000  0.0000  0.0000  0.0000  0.0000   0.000000E+00         208001
  -4  -2   6    134.1     34.0   3   0   1  0.0000  0.0000  0.0000  0.0000  0.0000  0.0000  0.0000  0.0000   0.000000E+00         209001
  -4  -3   6    358.9     49.8   3   0   1  0.0000  0.0000  0.0000  0.0000  0.0000  0.0000  0.0000  0.0000   0.000000E+00         210001
  -3  -5   6    142.2     37.8   3   0   1  0.0000  0.0000  0.0000  0.0000  0.0000  0.0000  0.0000  0.0000   0.000000E+00         211001
  -3  -6   6     98.0     32.6   3   0   1  0.0000  0.0000  0.0000  0.0000  0.0000  0.0000  0.0000  0.0000   0.000000E+00         212001
  -2  -7   6    150.6     33.8   3   0   1  0.0000  0.0000  0.0000  0.0000  0.0000  0.0000  0.0000  0.0000   0.000000E+00         213001
  -2  -8   6     81.5     33.6   3   0   1  0.0000  0.0000  0.0000  0.0000  0.0000  0.0000  0.0000  0.0000   0.000000E+00         214001
  -1 -10   6     26.9     26.2   3   0   1  0.0000  0.0000  0.0000  0.0000  0.0000  0.0000  0.0000  0.0000   0.000000E+00         215001
  -1 -11   6     79.5     29.3   3   0   1  0.0000  0.0000  0.0000  0.0000  0.0000  0.0000  0.0000  0.0000   0.000000E+00         216001
   0 -12   6     13.2     17.8   3   0   1  0.0000  0.0000  0.0000  0.0000  0.0000  0.0000  0.0000  0.0000   0.000000E+00         217001
  -8   5   7     -0.5     26.9   3   0   1  0.0000  0.0000  0.0000  0.0000  0.0000  0.0000  0.0000  0.0000   0.000000E+00         218001
  -7   3   7    115.3     36.1   3   0   1  0.0000  0.0000  0.0000  0.0000  0.0000  0.0000  0.0000  0.0000   0.000000E+00         219001
  -7   2   7     28.4     36.2   3   0   1  0.0000  0.0000  0.0000  0.0000  0.0000  0.0000  0.0000  0.0000   0.000000E+00         220001
  -6   1   7      8.7     21.6   3   0   1  0.0000  0.0000  0.0000  0.0000  0.0000  0.0000  0.0000  0.0000   0.000000E+00         221001
  -5  -2   7    115.0     35.5   3   0   1  0.0000  0.0000  0.0000  0.0000  0.0000  0.0000  0.0000  0.0000   0.000000E+00         223001
  -5  -3   7     73.6     36.0   3   0   1  0.0000  0.0000  0.0000  0.0000  0.0000  0.0000  0.0000  0.0000   0.000000E+00         224001
  -4  -4   7     88.6     29.4   3   0   1  0.0000  0.0000  0.0000  0.0000  0.0000  0.0000  0.0000  0.0000   0.000000E+00         225001
  -4  -5   7    182.2     41.4   3   0   1  0.0000  0.0000  0.0000  0.0000  0.0000  0.0000  0.0000  0.0000   0.000000E+00         226001
  -3  -7   7     26.4     27.2   3   0   1  0.0000  0.0000  0.0000  0.0000  0.0000  0.0000  0.0000  0.0000   0.000000E+00         227001
  -3  -8   7    133.6     33.6   3   0   1  0.0000  0.0000  0.0000  0.0000  0.0000  0.0000  0.0000  0.0000   0.000000E+00         228001
  -2  -9   7     -7.3     19.2   3   0   1  0.0000  0.0000  0.0000  0.0000  0.0000  0.0000  0.0000  0.0000   0.000000E+00         229001
  -2 -10   7    102.1     29.1   3   0   1  0.0000  0.0000  0.0000  0.0000  0.0000  0.0000  0.0000  0.0000   0.000000E+00         230001
  -2 -11   7     -7.6     22.1   3   0   1  0.0000  0.0000  0.0000  0.0000  0.0000  0.0000  0.0000  0.0000   0.000000E+00         231001
  -8   3   8     88.7     34.1   3   0   1  0.0000  0.0000  0.0000  0.0000  0.0000  0.0000  0.0000  0.0000   0.000000E+00         232001
  -7   1   8     77.6     30.4   3   0   1  0.0000  0.0000  0.0000  0.0000  0.0000  0.0000  0.0000  0.0000   0.000000E+00         233001
  -7   0   8     44.5     30.4   3   0   1  0.0000  0.0000  0.0000  0.0000  0.0000  0.0000  0.0000  0.0000   0.000000E+00         234001
  -6  -1   8     40.5     24.0   3   0   1  0.0000  0.0000  0.0000  0.0000  0.0000  0.0000  0.0000  0.0000   0.000000E+00         235001
  -6  -2   8    314.3     45.2   3   0   1  0.0000  0.0000  0.0000  0.0000  0.0000  0.0000  0.0000  0.0000   0.000000E+00         236001
  -5  -4   8     86.8     27.9   3   0   1  0.0000  0.0000  0.0000  0.0000  0.0000  0.0000  0.0000  0.0000   0.000000E+00         237001
  -5  -5   8     13.5     28.5   3   0   1  0.0000  0.0000  0.0000  0.0000  0.0000  0.0000  0.0000  0.0000   0.000000E+00         238001
  -4  -6   8     94.2     25.2   3   0   1  0.0000  0.0000  0.0000  0.0000  0.0000  0.0000  0.0000  0.0000   0.000000E+00         239001
  -4  -7   8     14.4     23.1   3   0   1  0.0000  0.0000  0.0000  0.0000  0.0000  0.0000  0.0000  0.0000   0.000000E+00         240001
  -4  -8   8     -3.8     19.6   3   0   1  0.0000  0.0000  0.0000  0.0000  0.0000  0.0000  0.0000  0.0000   0.000000E+00         241001
  -3  -9   8     -7.0     17.5   3   0   1  0.0000  0.0000  0.0000  0.0000  0.0000  0.0000  0.0000  0.0000   0.000000E+00         242001
  -7  -1   9     38.4     24.5   3   0   1  0.0000  0.0000  0.0000  0.0000  0.0000  0.0000  0.0000  0.0000   0.000000E+00         243001
  -7  -2   9    122.9     34.1   3   0   1  0.0000  0.0000  0.0000  0.0000  0.0000  0.0000  0.0000  0.0000   0.000000E+00         244001
  -6  -4   9      4.8     24.6   3   0   1  0.0000  0.0000  0.0000  0.0000  0.0000  0.0000  0.0000  0.0000   0.000000E+00         245001
  -6  -5   9     55.0     26.4   3   0   1  0.0000  0.0000  0.0000  0.0000  0.0000  0.0000  0.0000  0.0000   0.000000E+00         246001
  -5  -6   9     70.4     25.6   3   0   1  0.0000  0.0000  0.0000  0.0000  0.0000  0.0000  0.0000  0.0000   0.000000E+00         247001
   5   6  -9     12.5     19.3   4   0   1  0.0000  0.0000  0.0000  0.0000  0.0000  0.0000  0.0000  0.0000   0.000000E+00         248001
   6   5  -9      3.7     17.5   4   0   1  0.0000  0.0000  0.0000  0.0000  0.0000  0.0000  0.0000  0.0000   0.000000E+00         249001
   6   4  -9     39.3     20.1   4   0   1  0.0000  0.0000  0.0000  0.0000  0.0000  0.0000  0.0000  0.0000   0.000000E+00         250001
   6   3  -9     74.4     25.9   4   0   1  0.0000  0.0000  0.0000  0.0000  0.0000  0.0000  0.0000  0.0000   0.000000E+00         251001
   7   2  -9    110.3     28.3   4   0   1  0.0000  0.0000  0.0000  0.0000  0.0000  0.0000  0.0000  0.0000   0.000000E+00         252001
   7   1  -9     59.1     25.8   4   0   1  0.0000  0.0000  0.0000  0.0000  0.0000  0.0000  0.0000  0.0000   0.000000E+00         253001
   3   9  -8     -1.2     15.7   4   0   1  0.0000  0.0000  0.0000  0.0000  0.0000  0.0000  0.0000  0.0000   0.000000E+00         254001
   4   8  -8     -5.8     15.8   4   0   1  0.0000  0.0000  0.0000  0.0000  0.0000  0.0000  0.0000  0.0000   0.000000E+00         255001
   4   7  -8     21.4     23.8   4   0   1  0.0000  0.0000  0.0000  0.0000  0.0000  0.0000  0.0000  0.0000   0.000000E+00         256001
   5   5  -8     38.2     25.5   4   0   1  0.0000  0.0000  0.0000  0.0000  0.0000  0.0000  0.0000  0.0000   0.000000E+00         257001
   5   4  -8     42.5     28.0   4   0   1  0.0000  0.0000  0.0000  0.0000  0.0000  0.0000  0.0000  0.0000   0.000000E+00         258001
   6   2  -8    221.4     36.7   4   0   1  0.0000  0.0000  0.0000  0.0000  0.0000  0.0000  0.0000  0.0000   0.000000E+00         259001
   6   1  -8    146.4     32.9   4   0   1  0.0000  0.0000  0.0000  0.0000  0.0000  0.0000  0.0000  0.0000   0.000000E+00         260001
   7   0  -8     68.1     30.0   4   0   1  0.0000  0.0000  0.0000  0.0000  0.0000  0.0000  0.0000  0.0000   0.000000E+00         261001
   7  -1  -8     82.6     31.6   4   0   1  0.0000  0.0000  0.0000  0.0000  0.0000  0.0000  0.0000  0.0000   0.000000E+00         262001
   8  -3  -8      6.3     24.9   4   0   1  0.0000  0.0000  0.0000  0.0000  0.0000  0.0000  0.0000  0.0000   0.000000E+00         263001
   8  -4  -8    149.3     33.8   4   0   1  0.0000  0.0000  0.0000  0.0000  0.0000  0.0000  0.0000  0.0000   0.000000E+00         264001
   2  11  -7     -1.4     15.5   4   0   1  0.0000  0.0000  0.0000  0.0000  0.0000  0.0000  0.0000  0.0000   0.000000E+00         265001
   2  10  -7     32.2     19.4   4   0   1  0.0000  0.0000  0.0000  0.0000  0.0000  0.0000  0.0000  0.0000   0.000000E+00         266001
   3   8  -7     18.9     20.5   4   0   1  0.0000  0.0000  0.0000  0.0000  0.0000  0.0000  0.0000  0.0000   0.000000E+00         267001
   3   7  -7     25.8     22.9   4   0   1  0.0000  0.0000  0.0000  0.0000  0.0000  0.0000  0.0000  0.0000   0.000000E+00         268001
   4   6  -7    538.8     52.2   4   0   1  0.0000  0.0000  0.0000  0.0000  0.0000  0.0000  0.0000  0.0000   0.000000E+00         269001
   4   5  -7    149.7     32.7   4   0   1  0.0000  0.0000  0.0000  0.0000  0.0000  0.0000  0.0000  0.0000   0.000000E+00         270001
   5   3  -7     92.2     31.4   4   0   1  0.0000  0.0000  0.0000  0.0000  0.0000  0.0000  0.0000  0.0000   0.000000E+00         271001
   5   2  -7    160.8     36.6   4   0   1  0.0000  0.0000  0.0000  0.0000  0.0000  0.0000  0.0000  0.0000   0.000000E+00         272001
   6  -1  -7     92.4     31.7   4   0   1  0.0000  0.0000  0.0000  0.0000  0.0000  0.0000  0.0000  0.0000   0.000000E+00         274001
   7  -3  -7    168.9     39.7   4   0   1  0.0000  0.0000  0.0000  0.0000  0.0000  0.0000  0.0000  0.0000   0.000000E+00         275001
   8  -6  -7      0.1     38.6   4   0   1  0.0000  0.0000  0.0000  0.0000  0.0000  0.0000  0.0000  0.0000   0.000000E+00         276001
   0  12  -6      7.8     14.8   4   0   1  0.0000  0.0000  0.0000  0.0000  0.0000  0.0000  0.0000  0.0000   0.000000E+00         277001
   1  11  -6    112.4     23.4   4   0   1  0.0000  0.0000  0.0000  0.0000  0.0000  0.0000  0.0000  0.0000   0.000000E+00         278001
   1  10  -6     -6.7     18.1   4   0   1  0.0000  0.0000  0.0000  0.0000  0.0000  0.0000  0.0000  0.0000   0.000000E+00         279001
   2   9  -6    202.2     32.3   4   0   1  0.0000  0.0000  0.0000  0.0000  0.0000  0.0000  0.0000  0.0000   0.000000E+00         280001
   2   8  -6     61.6     25.6   4   0   1  0.0000  0.0000  0.0000  0.0000  0.0000  0.0000  0.0000  0.0000   0.000000E+00         281001
   3   6  -6     -4.7     20.4   4   0   1  0.0000  0.0000  0.0000  0.0000  0.0000  0.0000  0.0000  0.0000   0.000000E+00         282001
   3   5  -6     97.0     32.5   4   0   1  0.0000  0.0000  0.0000  0.0000  0.0000  0.0000  0.0000  0.0000   0.000000E+00         283001
   4   3  -6    384.6     46.5   4   0   1  0.0000  0.0000  0.0000  0.0000  0.0000  0.0000  0.0000  0.0000   0.000000E+00         284001
   4   2  -6    178.0     41.2   4   0   1  0.0000  0.0000  0.0000  0.0000  0.0000  0.0000  0.0000  0.0000   0.000000E+00         285001
   5   0  -6    169.8     40.2   4   0   1  0.0000  0.0000  0.0000  0.0000  0.0000  0.0000  0.0000  0.0000   0.000000E+00         286001
   6  -2  -6     -4.2     28.1   4   0   1  0.0000  0.0000  0.0000  0.0000  0.0000  0.0000  0.0000  0.0000   0.000000E+00         287001
   6  -3  -6    418.2     49.8   4   0   1  0.0000  0.0000  0.0000  0.0000  0.0000  0.0000  0.0000  0.0000   0.000000E+00         288001
   7  -5  -6     54.4     48.9   4   0   1  0.0000  0.0000  0.0000  0.0000  0.0000  0.0000  0.0000  0.0000   0.000000E+00         289001
   7  -6  -6    -27.7     32.5   4   0   1  0.0000  0.0000  0.0000  0.0000  0.0000  0.0000  0.0000  0.0000   0.000000E+00         290001
   8  -8  -6    123.2     82.3   4   0   1  0.0000  0.0000  0.0000  0.0000  0.0000  0.0000  0.0000  0.0000   0.000000E+00         291001
   8  -9  -6    544.8    120.9   4   0   1  0.0000  0.0000  0.0000  0.0000  0.0000  0.0000  0.0000  0.0000   0.000000E+00         292001
  -1  13  -5      2.0     14.6   4   0   1  0.0000  0.0000  0.0000  0.0000  0.0000  0.0000  0.0000  0.0000   0.000000E+00         293001
   0  12  -5     17.5     17.5   4   0   1  0.0000  0.0000  0.0000  0.0000  0.0000  0.0000  0.0000  0.0000   0.000000E+00         294001
   0  11  -5     41.6     21.5   4   0   1  0.0000  0.0000  0.0000  0.0000  0.0000  0.0000  0.0000  0.0000   0.000000E+00         295001
   1   9  -5     27.9     23.0   4   0   1  0.0000  0.0000  0.0000  0.0000  0.0000  0.0000  0.0000  0.0000   0.000000E+00         296001
   1   8  -5     31.3     24.2   4   0   1  0.0000  0.0000  0.0000  0.0000  0.0000  0.0000  0.0000  0.0000   0.000000E+00         297001
   2   6  -5    -54.2     26.5   4   0   1  0.0000  0.0000  0.0000  0.0000  0.0000  0.0000  0.0000  0.0000   0.000000E+00         298001
   3   4  -5     -8.7     30.0   4   0   1  0.0000  0.0000  0.0000  0.0000  0.0000  0.0000  0.0000  0.0000   0.000000E+00         299001
   3   3  -5    150.6     41.5   4   0   1  0.0000  0.0000  0.0000  0.0000  0.0000  0.0000  0.0000  0.0000   0.000000E+00         300001
   4   1  -5     70.5     38.3   4   0   1  0.0000  0.0000  0.0000  0.0000  0.0000  0.0000  0.0000  0.0000   0.000000E+00         301001
   5  -2  -5     50.2     44.1   4   0   1  0.0000  0.0000  0.0000  0.0000  0.0000  0.0000  0.0000  0.0000   0.000000E+00         303001
   6  -5  -5    222.5     62.0   4   0   1  0.0000  0.0000  0.0000  0.0000  0.0000  0.0000  0.0000  0.0000   0.000000E+00         304001
   7  -8  -5    989.5    110.5   4   0   1  0.0000  0.0000  0.0000  0.0000  0.0000  0.0000  0.0000  0.0000   0.000000E+00         305001
   8 -10  -5     57.5     27.4   4   0   1  0.0000  0.0000  0.0000  0.0000  0.0000  0.0000  0.0000  0.0000   0.000000E+00         306001
  -2  13  -4     25.8     18.5   4   0   1  0.0000  0.0000  0.0000  0.0000  0.0000  0.0000  0.0000  0.0000   0.000000E+00         307001
  -1  12  -4     12.1     17.4   4   0   1  0.0000  0.0000  0.0000  0.0000  0.0000  0.0000  0.0000  0.0000   0.000000E+00         308001
  -1  11  -4      8.6     21.4   4   0   1  0.0000  0.0000  0.0000  0.0000  0.0000  0.0000  0.0000  0.0000   0.000000E+00         309001
   0   9  -4    289.2     34.8   4   0   1  0.0000  0.0000  0.0000  0.0000  0.0000  0.0000  0.0000  0.0000   0.000000E+00         310001
   1   7  -4    309.8     42.1   4   0   1  0.0000  0.0000  0.0000  0.0000  0.0000  0.0000  0.0000  0.0000   0.000000E+00         311001
   1   6  -4     91.8     37.9   4   0   1  0.0000  0.0000  0.0000  0.0000  0.0000  0.0000  0.0000  0.0000   0.000000E+00         312001
   2   4  -4   2033.3     88.5   4   0   1  0.0000  0.0000  0.0000  0.0000  0.0000  0.0000  0.0000  0.0000   0.000000E+00         313001
   3   1  -4    750.6     69.2   4   0   1  0.0000  0.0000  0.0000  0.0000  0.0000  0.0000  0.0000  0.0000   0.000000E+00         314001
   4  -2  -4   2648.9    111.5   4   0   1  0.0000  0.0000  0.0000  0.0000  0.0000  0.0000  0.0000  0.0000   0.000000E+00         315001
   5  -4  -4    133.1     85.4   4   0   1  0.0000  0.0000  0.0000  0.0000  0.0000  0.0000  0.0000  0.0000   0.000000E+00         316001
   5  -5  -4     36.0     43.0   4   0   1  0.0000  0.0000  0.0000  0.0000  0.0000  0.0000  0.0000  0.0000   0.000000E+00         317001
   6  -7  -4     30.2     61.7   4   0   1  0.0000  0.0000  0.0000  0.0000  0.0000  0.0000  0.0000  0.0000   0.000000E+00         318001
   7 -10  -4     91.4     41.8   4   0   1  0.0000  0.0000  0.0000  0.0000  0.0000  0.0000  0.0000  0.0000   0.000000E+00         319001
   7 -11  -4    -62.0     35.2   4   0   1  0.0000  0.0000  0.0000  0.0000  0.0000  0.0000  0.0000  0.0000   0.000000E+00         320001
  -3  14  -3     -8.3     14.5   4   0   1  0.0000  0.0000  0.0000  0.0000  0.0000  0.0000  0.0000  0.0000   0.000000E+00         321001
  -2  12  -3     83.3     27.5   4   0   1  0.0000  0.0000  0.0000  0.0000  0.0000  0.0000  0.0000  0.0000   0.000000E+00         322001
  -2  11  -3    126.4     31.7   4   0   1  0.0000  0.0000  0.0000  0.0000  0.0000  0.0000  0.0000  0.0000   0.000000E+00         323001
  -1  10  -3     -8.3     23.1   4   0   1  0.0000  0.0000  0.0000  0.0000  0.0000  0.0000  0.0000  0.0000   0.000000E+00         324001
  -1   9  -3     36.2     28.0   4   0   1  0.0000  0.0000  0.0000  0.0000  0.0000  0.0000  0.0000  0.0000   0.000000E+00         325001
   0   7  -3    486.0     53.8   4   0   1  0.0000  0.0000  0.0000  0.0000  0.0000  0.0000  0.0000  0.0000   0.000000E+00         326001
   1   4  -3   4843.5    135.8   4   0   1  0.0000  0.0000  0.0000  0.0000  0.0000  0.0000  0.0000  0.0000   0.000000E+00         327001
   2   2  -3    936.9     85.3   4   0   1  0.0000  0.0000  0.0000  0.0000  0.0000  0.0000  0.0000  0.0000   0.000000E+00         328001
   2   1  -3    644.8     76.1   4   0   1  0.0000  0.0000  0.0000  0.0000  0.0000  0.0000  0.0000  0.0000   0.000000E+00         329001
   3  -1  -3    554.6     88.4   4   0   1  0.0000  0.0000  0.0000  0.0000  0.0000  0.0000  0.0000  0.0000   0.000000E+00         330001
   4  -4  -3   2482.9    196.9   4   0   1  0.0000  0.0000  0.0000  0.0000  0.0000  0.0000  0.0000  0.0000   0.000000E+00         331001
   5  -7  -3    362.6     78.0   4   0   1  0.0000  0.0000  0.0000  0.0000  0.0000  0.0000  0.0000  0.0000   0.000000E+00         332001
   6  -9  -3     74.1     35.0   4   0   1  0.0000  0.0000  0.0000  0.0000  0.0000  0.0000  0.0000  0.0000   0.000000E+00         333001
   6 -10  -3    139.8     43.6   4   0   1  0.0000  0.0000  0.0000  0.0000  0.0000  0.0000  0.0000  0.0000   0.000000E+00         334001
   7 -12  -3     52.4     25.9   4   0   1  0.0000  0.0000  0.0000  0.0000  0.0000  0.0000  0.0000  0.0000   0.000000E+00         335001
  -4  14  -2     16.8     19.0   4   0   1  0.0000  0.0000  0.0000  0.0000  0.0000  0.0000  0.0000  0.0000   0.000000E+00         336001
  -3  13  -2      1.7     20.2   4   0   1  0.0000  0.0000  0.0000  0.0000  0.0000  0.0000  0.0000  0.0000   0.000000E+00         337001
  -3  12  -2    150.7     28.5   4   0   1  0.0000  0.0000  0.0000  0.0000  0.0000  0.0000  0.0000  0.0000   0.000000E+00         338001
  -2  10  -2    329.8     39.3   4   0   1  0.0000  0.0000  0.0000  0.0000  0.0000  0.0000  0.0000  0.0000   0.000000E+00         339001
  -2   9  -2    467.1     50.2   4   0   1  0.0000  0.0000  0.0000  0.0000  0.0000  0.0000  0.0000  0.0000   0.000000E+00         340001
  -1   7  -2    866.5     66.3   4   0   1  0.0000  0.0000  0.0000  0.0000  0.0000  0.0000  0.0000  0.0000   0.000000E+00         341001
   0   5  -2    897.8     79.2   4   0   1  0.0000  0.0000  0.0000  0.0000  0.0000  0.0000  0.0000  0.0000   0.000000E+00         342001
   0   4  -2   2879.9    117.8   4   0   1  0.0000  0.0000  0.0000  0.0000  0.0000  0.0000  0.0000  0.0000   0.000000E+00         343001
   1   2  -2   1505.9    117.6   4   0   1  0.0000  0.0000  0.0000  0.0000  0.0000  0.0000  0.0000  0.0000   0.000000E+00         344001
   2  -1  -2  35121.6    342.4   4   0   1  0.0000  0.0000  0.0000  0.0000  0.0000  0.0000  0.0000  0.0000   0.000000E+00         345001
   3  -4  -2  16395.8    287.8   4   0   1  0.0000  0.0000  0.0000  0.0000  0.0000  0.0000  0.0000  0.0000   0.000000E+00         346001
   4  -6  -2    369.5     67.7   4   0   1  0.0000  0.0000  0.0000  0.0000  0.0000  0.0000  0.0000  0.0000   0.000000E+00         347001
   5  -9  -2    424.3     55.9   4   0   1  0.0000  0.0000  0.0000  0.0000  0.0000  0.0000  0.0000  0.0000   0.000000E+00         348001
   5 -10  -2     61.9     40.3   4   0   1  0.0000  0.0000  0.0000  0.0000  0.0000  0.0000  0.0000  0.0000   0.000000E+00         349001
   6 -12  -2     31.8     28.6   4   0   1  0.0000  0.0000  0.0000  0.0000  0.0000  0.0000  0.0000  0.0000   0.000000E+00         350001
   6 -13  -2     65.6     29.6   4   0   1  0.0000  0.0000  0.0000  0.0000  0.0000  0.0000  0.0000  0.0000   0.000000E+00         351001
  -4  13  -1      4.5     18.6   4   0   1  0.0000  0.0000  0.0000  0.0000  0.0000  0.0000  0.0000  0.0000   0.000000E+00         352001
  -4  12  -1     50.5     22.7   4   0   1  0.0000  0.0000  0.0000  0.0000  0.0000  0.0000  0.0000  0.0000   0.000000E+00         353001
  -3  11  -1     63.6     34.0   4   0   1  0.0000  0.0000  0.0000  0.0000  0.0000  0.0000  0.0000  0.0000   0.000000E+00         354001
  -3  10  -1    282.5     38.4   4   0   1  0.0000  0.0000  0.0000  0.0000  0.0000  0.0000  0.0000  0.0000   0.000000E+00         355001
  -2   8  -1     63.6     40.0   4   0   1  0.0000  0.0000  0.0000  0.0000  0.0000  0.0000  0.0000  0.0000   0.000000E+00         356001
  -2   7  -1    251.9     51.1   4   0   1  0.0000  0.0000  0.0000  0.0000  0.0000  0.0000  0.0000  0.0000   0.000000E+00         357001
  -1   5  -1   3239.6    121.9   4   0   1  0.0000  0.0000  0.0000  0.0000  0.0000  0.0000  0.0000  0.0000   0.000000E+00         358001
   0   2  -1   2644.5    156.5   4   0   1  0.0000  0.0000  0.0000  0.0000  0.0000  0.0000  0.0000  0.0000   0.000000E+00         359001
   2  -3  -1  17007.8    273.2   4   0   1  0.0000  0.0000  0.0000  0.0000  0.0000  0.0000  0.0000  0.0000   0.000000E+00         360001
   3  -6  -1    163.7     78.2   4   0   1  0.0000  0.0000  0.0000  0.0000  0.0000  0.0000  0.0000  0.0000   0.000000E+00         361001
   4  -8  -1     34.9     38.6   4   0   1  0.0000  0.0000  0.0000  0.0000  0.0000  0.0000  0.0000  0.0000   0.000000E+00         362001
   4  -9  -1    146.9     49.0   4   0   1  0.0000  0.0000  0.0000  0.0000  0.0000  0.0000  0.0000  0.0000   0.000000E+00         363001
   5 -11  -1     41.1     32.5   4   0   1  0.0000  0.0000  0.0000  0.0000  0.0000  0.0000  0.0000  0.0000   0.000000E+00         364001
   5 -12  -1     98.7     31.1   4   0   1  0.0000  0.0000  0.0000  0.0000  0.0000  0.0000  0.0000  0.0000   0.000000E+00         365001
  -5  14   0      0.7     18.6   4   0   1  0.0000  0.0000  0.0000  0.0000  0.0000  0.0000  0.0000  0.0000   0.000000E+00         366001
  -5  13   0     57.9     23.1   4   0   1  0.0000  0.0000  0.0000  0.0000  0.0000  0.0000  0.0000  0.0000   0.000000E+00         367001
  -4  11   0     69.3     27.4   4   0   1  0.0000  0.0000  0.0000  0.0000  0.0000  0.0000  0.0000  0.0000   0.000000E+00         368001
  -4  10   0    148.4     33.0   4   0   1  0.0000  0.0000  0.0000  0.0000  0.0000  0.0000  0.0000  0.0000   0.000000E+00         369001
  -3   8   0    530.7     58.0   4   0   1  0.0000  0.0000  0.0000  0.0000  0.0000  0.0000  0.0000  0.0000   0.000000E+00         370001
  -2   5   0    807.5     88.0   4   0   1  0.0000  0.0000  0.0000  0.0000  0.0000  0.0000  0.0000  0.0000   0.000000E+00         371001
  -1   3   0  20794.6    300.3   4   0   1  0.0000  0.0000  0.0000  0.0000  0.0000  0.0000  0.0000  0.0000   0.000000E+00         372001
   1  -3   0  41470.4    400.4   4   0   1  0.0000  0.0000  0.0000  0.0000  0.0000  0.0000  0.0000  0.0000   0.000000E+00         373001
   2  -5   0    906.6     84.4   4   0   1  0.0000  0.0000  0.0000  0.0000  0.0000  0.0000  0.0000  0.0000   0.000000E+00         374001
   2  -6   0   4474.4    143.9   4   0   1  0.0000  0.0000  0.0000  0.0000  0.0000  0.0000  0.0000  0.0000   0.000000E+00         375001
   3  -8   0    528.5     64.9   4   0   1  0.0000  0.0000  0.0000  0.0000  0.0000  0.0000  0.0000  0.0000   0.000000E+00         376001
   3  -9   0   1839.5     94.0   4   0   1  0.0000  0.0000  0.0000  0.0000  0.0000  0.0000  0.0000  0.0000   0.000000E+00         377001
   4 -11   0    115.3     35.5   4   0   1  0.0000  0.0000  0.0000  0.0000  0.0000  0.0000  0.0000  0.0000   0.000000E+00         378001
   4 -12   0     38.6     31.9   4   0   1  0.0000  0.0000  0.0000  0.0000  0.0000  0.0000  0.0000  0.0000   0.000000E+00         379001
   5 -13   0     60.3     28.7   4   0   1  0.0000  0.0000  0.0000  0.0000  0.0000  0.0000  0.0000  0.0000   0.000000E+00         380001
   5 -14   0    -13.6     23.2   4   0   1  0.0000  0.0000  0.0000  0.0000  0.0000  0.0000  0.0000  0.0000   0.000000E+00         381001
  -6  13   1    -19.1     21.3   4   0   1  0.0000  0.0000  0.0000  0.0000  0.0000  0.0000  0.0000  0.0000   0.000000E+00         382001
  -5  11   1     20.9     24.9   4   0   1  0.0000  0.0000  0.0000  0.0000  0.0000  0.0000  0.0000  0.0000   0.000000E+00         383001
  -5  10   1      9.8     22.0   4   0   1  0.0000  0.0000  0.0000  0.0000  0.0000  0.0000  0.0000  0.0000   0.000000E+00         384001
  -4   8   1    137.0     44.2   4   0   1  0.0000  0.0000  0.0000  0.0000  0.0000  0.0000  0.0000  0.0000   0.000000E+00         385001
  -3   6   1    264.2     68.2   4   0   1  0.0000  0.0000  0.0000  0.0000  0.0000  0.0000  0.0000  0.0000   0.000000E+00         386001
  -2   3   1  27440.3    328.0   4   0   1  0.0000  0.0000  0.0000  0.0000  0.0000  0.0000  0.0000  0.0000   0.000000E+00         387001
   0  -2   1   2581.2    164.9   4   0   1  0.0000  0.0000  0.0000  0.0000  0.0000  0.0000  0.0000  0.0000   0.000000E+00         388001
   1  -5   1   3299.0    129.6   4   0   1  0.0000  0.0000  0.0000  0.0000  0.0000  0.0000  0.0000  0.0000   0.000000E+00         389001
   2  -8   1    119.2     48.4   4   0   1  0.0000  0.0000  0.0000  0.0000  0.0000  0.0000  0.0000  0.0000   0.000000E+00         390001
   3 -10   1    236.6     45.1   4   0   1  0.0000  0.0000  0.0000  0.0000  0.0000  0.0000  0.0000  0.0000   0.000000E+00         391001
   3 -11   1    117.8     33.9   4   0   1  0.0000  0.0000  0.0000  0.0000  0.0000  0.0000  0.0000  0.0000   0.000000E+00         392001
   4 -13   1     51.0     27.9   4   0   1  0.0000  0.0000  0.0000  0.0000  0.0000  0.0000  0.0000  0.0000   0.000000E+00         393001
   4 -14   1     -3.4     20.6   4   0   1  0.0000  0.0000  0.0000  0.0000  0.0000  0.0000  0.0000  0.0000   0.000000E+00         394001
  -6  12   2      2.0     26.1   4   0   1  0.0000  0.0000  0.0000  0.0000  0.0000  0.0000  0.0000  0.0000   0.000000E+00         395001
  -6  11   2      3.7     28.9   4   0   1  0.0000  0.0000  0.0000  0.0000  0.0000  0.0000  0.0000  0.0000   0.000000E+00         396001
  -5   9   2    433.9     48.6   4   0   1  0.0000  0.0000  0.0000  0.0000  0.0000  0.0000  0.0000  0.0000   0.000000E+00         397001
  -5   8   2    184.7     39.9   4   0   1  0.0000  0.0000  0.0000  0.0000  0.0000  0.0000  0.0000  0.0000   0.000000E+00         398001
  -4   6   2   1014.9     90.8   4   0   1  0.0000  0.0000  0.0000  0.0000  0.0000  0.0000  0.0000  0.0000   0.000000E+00         399001
  -2   1   2  24596.7    311.1   4   0   1  0.0000  0.0000  0.0000  0.0000  0.0000  0.0000  0.0000  0.0000   0.000000E+00         400001
  -1  -2   2   1691.4    137.9   4   0   1  0.0000  0.0000  0.0000  0.0000  0.0000  0.0000  0.0000  0.0000   0.000000E+00         401001
   0  -5   2    821.3     87.3   4   0   1  0.0000  0.0000  0.0000  0.0000  0.0000  0.0000  0.0000  0.0000   0.000000E+00         402001
   1  -7   2    389.7     58.9   4   0   1  0.0000  0.0000  0.0000  0.0000  0.0000  0.0000  0.0000  0.0000   0.000000E+00         403001
   1  -8   2    239.1     50.2   4   0   1  0.0000  0.0000  0.0000  0.0000  0.0000  0.0000  0.0000  0.0000   0.000000E+00         404001
   2 -10   2    344.2     47.7   4   0   1  0.0000  0.0000  0.0000  0.0000  0.0000  0.0000  0.0000  0.0000   0.000000E+00         405001
   2 -11   2     92.9     34.2   4   0   1  0.0000  0.0000  0.0000  0.0000  0.0000  0.0000  0.0000  0.0000   0.000000E+00         406001
   3 -13   2      1.7     24.9   4   0   1  0.0000  0.0000  0.0000  0.0000  0.0000  0.0000  0.0000  0.0000   0.000000E+00         407001
   3 -14   2     88.8     29.8   4   0   1  0.0000  0.0000  0.0000  0.0000  0.0000  0.0000  0.0000  0.0000   0.000000E+00         408001
  -7  12   3    -18.7     25.3   4   0   1  0.0000  0.0000  0.0000  0.0000  0.0000  0.0000  0.0000  0.0000   0.000000E+00         409001
  -7  11   3     48.1     28.7   4   0   1  0.0000  0.0000  0.0000  0.0000  0.0000  0.0000  0.0000  0.0000   0.000000E+00         410001
  -6   9   3    438.4     60.2   4   0   1  0.0000  0.0000  0.0000  0.0000  0.0000  0.0000  0.0000  0.0000   0.000000E+00         411001
  -5   6   3     22.7     55.6   4   0   1  0.0000  0.0000  0.0000  0.0000  0.0000  0.0000  0.0000  0.0000   0.000000E+00         412001
  -4   4   3    456.9    109.5   4   0   1  0.0000  0.0000  0.0000  0.0000  0.0000  0.0000  0.0000  0.0000   0.000000E+00         413001
  -3   1   3    623.4    104.9   4   0   1  0.0000  0.0000  0.0000  0.0000  0.0000  0.0000  0.0000  0.0000   0.000000E+00         414001
  -2  -2   3    458.9     85.1   4   0   1  0.0000  0.0000  0.0000  0.0000  0.0000  0.0000  0.0000  0.0000   0.000000E+00         415001
  -1  -4   3   4213.3    138.4   4   0   1  0.0000  0.0000  0.0000  0.0000  0.0000  0.0000  0.0000  0.0000   0.000000E+00         416001
   0  -7   3    655.3     67.8   4   0   1  0.0000  0.0000  0.0000  0.0000  0.0000  0.0000  0.0000  0.0000   0.000000E+00         417001
   1  -9   3     74.7     38.3   4   0   1  0.0000  0.0000  0.0000  0.0000  0.0000  0.0000  0.0000  0.0000   0.000000E+00         418001
   1 -10   3    -16.4     27.1   4   0   1  0.0000  0.0000  0.0000  0.0000  0.0000  0.0000  0.0000  0.0000   0.000000E+00         419001
   2 -12   3     48.6     27.6   4   0   1  0.0000  0.0000  0.0000  0.0000  0.0000  0.0000  0.0000  0.0000   0.000000E+00         420001
   2 -13   3     -1.2     21.5   4   0   1  0.0000  0.0000  0.0000  0.0000  0.0000  0.0000  0.0000  0.0000   0.000000E+00         421001
   2 -14   3     44.5     25.8   4   0   1  0.0000  0.0000  0.0000  0.0000  0.0000  0.0000  0.0000  0.0000   0.000000E+00         422001
  -7   9   4     93.8     44.9   4   0   1  0.0000  0.0000  0.0000  0.0000  0.0000  0.0000  0.0000  0.0000   0.000000E+00         423001
  -6   7   4    257.5    102.8   4   0   1  0.0000  0.0000  0.0000  0.0000  0.0000  0.0000  0.0000  0.0000   0.000000E+00         424001
  -5   4   4     27.6     69.5   4   0   1  0.0000  0.0000  0.0000  0.0000  0.0000  0.0000  0.0000  0.0000   0.000000E+00         425001
  -4   2   4    354.5     61.9   4   0   1  0.0000  0.0000  0.0000  0.0000  0.0000  0.0000  0.0000  0.0000   0.000000E+00         426001
  -4   1   4    543.7     71.0   4   0   1  0.0000  0.0000  0.0000  0.0000  0.0000  0.0000  0.0000  0.0000   0.000000E+00         427001
  -3  -1   4   1116.3     88.4   4   0   1  0.0000  0.0000  0.0000  0.0000  0.0000  0.0000  0.0000  0.0000   0.000000E+00         428001
  -2  -4   4   3278.6    115.1   4   0   1  0.0000  0.0000  0.0000  0.0000  0.0000  0.0000  0.0000  0.0000   0.000000E+00         429001
  -1  -6   4     67.7     43.8   4   0   1  0.0000  0.0000  0.0000  0.0000  0.0000  0.0000  0.0000  0.0000   0.000000E+00         430001
  -1  -7   4    332.3     54.1   4   0   1  0.0000  0.0000  0.0000  0.0000  0.0000  0.0000  0.0000  0.0000   0.000000E+00         431001
   0  -9   4    262.5     42.7   4   0   1  0.0000  0.0000  0.0000  0.0000  0.0000  0.0000  0.0000  0.0000   0.000000E+00         432001
   0 -10   4    112.9     33.2   4   0   1  0.0000  0.0000  0.0000  0.0000  0.0000  0.0000  0.0000  0.0000   0.000000E+00         433001
   1 -12   4     23.9     26.2   4   0   1  0.0000  0.0000  0.0000  0.0000  0.0000  0.0000  0.0000  0.0000   0.000000E+00         434001
   1 -13   4      3.7     21.4   4   0   1  0.0000  0.0000  0.0000  0.0000  0.0000  0.0000  0.0000  0.0000   0.000000E+00         435001
  -8  10   5    -51.7     50.3   4   0   1  0.0000  0.0000  0.0000  0.0000  0.0000  0.0000  0.0000  0.0000   0.000000E+00         436001
  -8   9   5     13.8     33.3   4   0   1  0.0000  0.0000  0.0000  0.0000  0.0000  0.0000  0.0000  0.0000   0.000000E+00         437001
  -7   7   5   -186.0     91.1   4   0   1  0.0000  0.0000  0.0000  0.0000  0.0000  0.0000  0.0000  0.0000   0.000000E+00         438001
  -6   5   5     16.3     26.8   4   0   1  0.0000  0.0000  0.0000  0.0000  0.0000  0.0000  0.0000  0.0000   0.000000E+00         439001
  -6   4   5    309.1     58.3   4   0   1  0.0000  0.0000  0.0000  0.0000  0.0000  0.0000  0.0000  0.0000   0.000000E+00         440001
  -5   2   5     93.2     51.5   4   0   1  0.0000  0.0000  0.0000  0.0000  0.0000  0.0000  0.0000  0.0000   0.000000E+00         441001
  -4  -1   5    210.1     55.2   4   0   1  0.0000  0.0000  0.0000  0.0000  0.0000  0.0000  0.0000  0.0000   0.000000E+00         442001
  -3  -3   5    100.7     48.1   4   0   1  0.0000  0.0000  0.0000  0.0000  0.0000  0.0000  0.0000  0.0000   0.000000E+00         443001
  -3  -4   5     36.2     41.1   4   0   1  0.0000  0.0000  0.0000  0.0000  0.0000  0.0000  0.0000  0.0000   0.000000E+00         444001
  -2  -6   5     44.7     40.7   4   0   1  0.0000  0.0000  0.0000  0.0000  0.0000  0.0000  0.0000  0.0000   0.000000E+00         445001
  -2  -7   5     67.2     41.2   4   0   1  0.0000  0.0000  0.0000  0.0000  0.0000  0.0000  0.0000  0.0000   0.000000E+00         446001
  -1  -9   5     56.7     34.7   4   0   1  0.0000  0.0000  0.0000  0.0000  0.0000  0.0000  0.0000  0.0000   0.000000E+00         447001
  -1 -10   5    296.0     41.9   4   0   1  0.0000  0.0000  0.0000  0.0000  0.0000  0.0000  0.0000  0.0000   0.000000E+00         448001
   0 -11   5     40.0     26.1   4   0   1  0.0000  0.0000  0.0000  0.0000  0.0000  0.0000  0.0000  0.0000   0.000000E+00         449001
   0 -12   5     16.6     23.2   4   0   1  0.0000  0.0000  0.0000  0.0000  0.0000  0.0000  0.0000  0.0000   0.000000E+00         450001
   0 -13   5    170.8     31.9   4   0   1  0.0000  0.0000  0.0000  0.0000  0.0000  0.0000  0.0000  0.0000   0.000000E+00         451001
  -8   7   6    268.8     58.2   4   0   1  0.0000  0.0000  0.0000  0.0000  0.0000  0.0000  0.0000  0.0000   0.000000E+00         452001
  -7   5   6     72.0     33.0   4   0   1  0.0000  0.0000  0.0000  0.0000  0.0000  0.0000  0.0000  0.0000   0.000000E+00         453001
  -7   4   6     83.0     37.0   4   0   1  0.0000  0.0000  0.0000  0.0000  0.0000  0.0000  0.0000  0.0000   0.000000E+00         454001
  -6   2   6    145.1     46.2   4   0   1  0.0000  0.0000  0.0000  0.0000  0.0000  0.0000  0.0000  0.0000   0.000000E+00         455001
  -5   0   6    120.0     41.7   4   0   1  0.0000  0.0000  0.0000  0.0000  0.0000  0.0000  0.0000  0.0000   0.000000E+00         456001
  -5  -1   6     78.3     42.4   4   0   1  0.0000  0.0000  0.0000  0.0000  0.0000  0.0000  0.0000  0.0000   0.000000E+00         457001
  -4  -3   6    358.9     49.8   4   0   1  0.0000  0.0000  0.0000  0.0000  0.0000  0.0000  0.0000  0.0000   0.000000E+00         458001
  -4  -4   6     93.9     38.6   4   0   1  0.0000  0.0000  0.0000  0.0000  0.0000  0.0000  0.0000  0.0000   0.000000E+00         459001
  -3  -6   6     98.0     32.6   4   0   1  0.0000  0.0000  0.0000  0.0000  0.0000  0.0000  0.0000  0.0000   0.000000E+00         460001
  -3  -7   6     57.3     37.4   4   0   1  0.0000  0.0000  0.0000  0.0000  0.0000  0.0000  0.0000  0.0000   0.000000E+00         461001
  -2  -8   6     81.5     33.6   4   0   1  0.0000  0.0000  0.0000  0.0000  0.0000  0.0000  0.0000  0.0000   0.000000E+00         462001
  -2  -9   6    234.2     38.5   4   0   1  0.0000  0.0000  0.0000  0.0000  0.0000  0.0000  0.0000  0.0000   0.000000E+00         463001
  -1 -11   6     79.5     29.3   4   0   1  0.0000  0.0000  0.0000  0.0000  0.0000  0.0000  0.0000  0.0000   0.000000E+00         464001
  -1 -12   6     20.6     22.0   4   0   1  0.0000  0.0000  0.0000  0.0000  0.0000  0.0000  0.0000  0.0000   0.000000E+00         465001
  -1 -13   6     -2.4     21.2   4   0   1  0.0000  0.0000  0.0000  0.0000  0.0000  0.0000  0.0000  0.0000   0.000000E+00         466001
  -8   5   7     -0.5     26.9   4   0   1  0.0000  0.0000  0.0000  0.0000  0.0000  0.0000  0.0000  0.0000   0.000000E+00         467001
  -7   3   7    115.3     36.1   4   0   1  0.0000  0.0000  0.0000  0.0000  0.0000  0.0000  0.0000  0.0000   0.000000E+00         468001
  -7   2   7     28.4     36.2   4   0   1  0.0000  0.0000  0.0000  0.0000  0.0000  0.0000  0.0000  0.0000   0.000000E+00         469001
  -6  -1   7      6.1     34.5   4   0   1  0.0000  0.0000  0.0000  0.0000  0.0000  0.0000  0.0000  0.0000   0.000000E+00         471001
  -5  -3   7     73.6     36.0   4   0   1  0.0000  0.0000  0.0000  0.0000  0.0000  0.0000  0.0000  0.0000   0.000000E+00         472001
  -4  -5   7    182.2     41.4   4   0   1  0.0000  0.0000  0.0000  0.0000  0.0000  0.0000  0.0000  0.0000   0.000000E+00         473001
  -4  -6   7    568.2     49.5   4   0   1  0.0000  0.0000  0.0000  0.0000  0.0000  0.0000  0.0000  0.0000   0.000000E+00         474001
  -3  -8   7    133.6     33.6   4   0   1  0.0000  0.0000  0.0000  0.0000  0.0000  0.0000  0.0000  0.0000   0.000000E+00         475001
  -3  -9   7    200.9     32.9   4   0   1  0.0000  0.0000  0.0000  0.0000  0.0000  0.0000  0.0000  0.0000   0.000000E+00         476001
  -2 -10   7    102.1     29.1   4   0   1  0.0000  0.0000  0.0000  0.0000  0.0000  0.0000  0.0000  0.0000   0.000000E+00         477001
  -2 -11   7     -7.6     22.1   4   0   1  0.0000  0.0000  0.0000  0.0000  0.0000  0.0000  0.0000  0.0000   0.000000E+00         478001
  -8   3   8     88.7     34.1   4   0   1  0.0000  0.0000  0.0000  0.0000  0.0000  0.0000  0.0000  0.0000   0.000000E+00         479001
  -8   2   8     45.9     33.8   4   0   1  0.0000  0.0000  0.0000  0.0000  0.0000  0.0000  0.0000  0.0000   0.000000E+00         480001
  -7   0   8     44.5     30.4   4   0   1  0.0000  0.0000  0.0000  0.0000  0.0000  0.0000  0.0000  0.0000   0.000000E+00         481001
  -7  -1   8    111.6     37.1   4   0   1  0.0000  0.0000  0.0000  0.0000  0.0000  0.0000  0.0000  0.0000   0.000000E+00         482001
  -6  -2   8    314.3     45.2   4   0   1  0.0000  0.0000  0.0000  0.0000  0.0000  0.0000  0.0000  0.0000   0.000000E+00         483001
  -6  -3   8    488.4     48.2   4   0   1  0.0000  0.0000  0.0000  0.0000  0.0000  0.0000  0.0000  0.0000   0.000000E+00         484001
  -5  -5   8     13.5     28.5   4   0   1  0.0000  0.0000  0.0000  0.0000  0.0000  0.0000  0.0000  0.0000   0.000000E+00         485001
  -5  -6   8      2.4     22.5   4   0   1  0.0000  0.0000  0.0000  0.0000  0.0000  0.0000  0.0000  0.0000   0.000000E+00         486001
  -4  -7   8     14.4     23.1   4   0   1  0.0000  0.0000  0.0000  0.0000  0.0000  0.0000  0.0000  0.0000   0.000000E+00         487001
  -4  -8   8     -3.8     19.6   4   0   1  0.0000  0.0000  0.0000  0.0000  0.0000  0.0000  0.0000  0.0000   0.000000E+00         488001
  -4  -9   8     15.5     18.3   4   0   1  0.0000  0.0000  0.0000  0.0000  0.0000  0.0000  0.0000  0.0000   0.000000E+00         489001
  -7  -2   9    122.9     34.1   4   0   1  0.0000  0.0000  0.0000  0.0000  0.0000  0.0000  0.0000  0.0000   0.000000E+00         490001
  -7  -3   9    -14.0     24.0   4   0   1  0.0000  0.0000  0.0000  0.0000  0.0000  0.0000  0.0000  0.0000   0.000000E+00         491001
  -6  -4   9      4.8     24.6   4   0   1  0.0000  0.0000  0.0000  0.0000  0.0000  0.0000  0.0000  0.0000   0.000000E+00         492001
  -6  -5   9     55.0     26.4   4   0   1  0.0000  0.0000  0.0000  0.0000  0.0000  0.0000  0.0000  0.0000   0.000000E+00         493001
   6   5  -9      3.7     17.5   5   0   1  0.0000  0.0000  0.0000  0.0000  0.0000  0.0000  0.0000  0.0000   0.000000E+00         494001
   6   4  -9     39.3     20.1   5   0   1  0.0000  0.0000  0.0000  0.0000  0.0000  0.0000  0.0000  0.0000   0.000000E+00         495001
   7   3  -9      8.5     21.8   5   0   1  0.0000  0.0000  0.0000  0.0000  0.0000  0.0000  0.0000  0.0000   0.000000E+00         496001
   7   2  -9    110.3     28.3   5   0   1  0.0000  0.0000  0.0000  0.0000  0.0000  0.0000  0.0000  0.0000   0.000000E+00         497001
   7   1  -9     59.1     25.8   5   0   1  0.0000  0.0000  0.0000  0.0000  0.0000  0.0000  0.0000  0.0000   0.000000E+00         498001
   4   9  -8     -9.0     17.1   5   0   1  0.0000  0.0000  0.0000  0.0000  0.0000  0.0000  0.0000  0.0000   0.000000E+00         499001
   4   8  -8     -5.8     15.8   5   0   1  0.0000  0.0000  0.0000  0.0000  0.0000  0.0000  0.0000  0.0000   0.000000E+00         500001
   4   7  -8     21.4     23.8   5   0   1  0.0000  0.0000  0.0000  0.0000  0.0000  0.0000  0.0000  0.0000   0.000000E+00         501001
   5   6  -8     65.1     28.9   5   0   1  0.0000  0.0000  0.0000  0.0000  0.0000  0.0000  0.0000  0.0000   0.000000E+00         502001
   5   5  -8     38.2     25.5   5   0   1  0.0000  0.0000  0.0000  0.0000  0.0000  0.0000  0.0000  0.0000   0.000000E+00         503001
   6   3  -8    357.4     42.4   5   0   1  0.0000  0.0000  0.0000  0.0000  0.0000  0.0000  0.0000  0.0000   0.000000E+00         504001
   6   2  -8    221.4     36.7   5   0   1  0.0000  0.0000  0.0000  0.0000  0.0000  0.0000  0.0000  0.0000   0.000000E+00         505001
   7   0  -8     68.1     30.0   5   0   1  0.0000  0.0000  0.0000  0.0000  0.0000  0.0000  0.0000  0.0000   0.000000E+00         506001
   7  -1  -8     82.6     31.6   5   0   1  0.0000  0.0000  0.0000  0.0000  0.0000  0.0000  0.0000  0.0000   0.000000E+00         507001
   8  -3  -8      6.3     24.9   5   0   1  0.0000  0.0000  0.0000  0.0000  0.0000  0.0000  0.0000  0.0000   0.000000E+00         508001
   8  -4  -8    149.3     33.8   5   0   1  0.0000  0.0000  0.0000  0.0000  0.0000  0.0000  0.0000  0.0000   0.000000E+00         509001
   2  11  -7     -1.4     15.5   5   0   1  0.0000  0.0000  0.0000  0.0000  0.0000  0.0000  0.0000  0.0000   0.000000E+00         510001
   3   9  -7    168.1     32.2   5   0   1  0.0000  0.0000  0.0000  0.0000  0.0000  0.0000  0.0000  0.0000   0.000000E+00         511001
   3   8  -7     18.9     20.5   5   0   1  0.0000  0.0000  0.0000  0.0000  0.0000  0.0000  0.0000  0.0000   0.000000E+00         512001
   4   6  -7    538.8     52.2   5   0   1  0.0000  0.0000  0.0000  0.0000  0.0000  0.0000  0.0000  0.0000   0.000000E+00         513001
   4   5  -7    149.7     32.7   5   0   1  0.0000  0.0000  0.0000  0.0000  0.0000  0.0000  0.0000  0.0000   0.000000E+00         514001
   5   4  -7     63.3     29.1   5   0   1  0.0000  0.0000  0.0000  0.0000  0.0000  0.0000  0.0000  0.0000   0.000000E+00         515001
   5   3  -7     92.2     31.4   5   0   1  0.0000  0.0000  0.0000  0.0000  0.0000  0.0000  0.0000  0.0000   0.000000E+00         516001
   6   1  -7     15.1     22.7   5   0   1  0.0000  0.0000  0.0000  0.0000  0.0000  0.0000  0.0000  0.0000   0.000000E+00         517001
   7  -2  -7     -1.9     25.3   5   0   1  0.0000  0.0000  0.0000  0.0000  0.0000  0.0000  0.0000  0.0000   0.000000E+00         519001
   7  -3  -7    168.9     39.7   5   0   1  0.0000  0.0000  0.0000  0.0000  0.0000  0.0000  0.0000  0.0000   0.000000E+00         520001
   8  -5  -7      5.4     35.0   5   0   1  0.0000  0.0000  0.0000  0.0000  0.0000  0.0000  0.0000  0.0000   0.000000E+00         521001
   8  -6  -7      0.1     38.6   5   0   1  0.0000  0.0000  0.0000  0.0000  0.0000  0.0000  0.0000  0.0000   0.000000E+00         522001
   1  13  -6    -11.1     15.4   5   0   1  0.0000  0.0000  0.0000  0.0000  0.0000  0.0000  0.0000  0.0000   0.000000E+00         523001
   1  12  -6     -8.8     15.7   5   0   1  0.0000  0.0000  0.0000  0.0000  0.0000  0.0000  0.0000  0.0000   0.000000E+00         524001
   1  11  -6    112.4     23.4   5   0   1  0.0000  0.0000  0.0000  0.0000  0.0000  0.0000  0.0000  0.0000   0.000000E+00         525001
   2  10  -6     28.7     21.9   5   0   1  0.0000  0.0000  0.0000  0.0000  0.0000  0.0000  0.0000  0.0000   0.000000E+00         526001
   2   9  -6    202.2     32.3   5   0   1  0.0000  0.0000  0.0000  0.0000  0.0000  0.0000  0.0000  0.0000   0.000000E+00         527001
   2   8  -6     61.6     25.6   5   0   1  0.0000  0.0000  0.0000  0.0000  0.0000  0.0000  0.0000  0.0000   0.000000E+00         528001
   3   7  -6     76.3     29.0   5   0   1  0.0000  0.0000  0.0000  0.0000  0.0000  0.0000  0.0000  0.0000   0.000000E+00         529001
   3   6  -6     -4.7     20.4   5   0   1  0.0000  0.0000  0.0000  0.0000  0.0000  0.0000  0.0000  0.0000   0.000000E+00         530001
   4   4  -6     75.5     33.2   5   0   1  0.0000  0.0000  0.0000  0.0000  0.0000  0.0000  0.0000  0.0000   0.000000E+00         531001
   4   3  -6    384.6     46.5   5   0   1  0.0000  0.0000  0.0000  0.0000  0.0000  0.0000  0.0000  0.0000   0.000000E+00         532001
   5   1  -6     17.6     31.9   5   0   1  0.0000  0.0000  0.0000  0.0000  0.0000  0.0000  0.0000  0.0000   0.000000E+00         533001
   5   0  -6    169.8     40.2   5   0   1  0.0000  0.0000  0.0000  0.0000  0.0000  0.0000  0.0000  0.0000   0.000000E+00         534001
   6  -2  -6     -4.2     28.1   5   0   1  0.0000  0.0000  0.0000  0.0000  0.0000  0.0000  0.0000  0.0000   0.000000E+00         535001
   6  -3  -6    418.2     49.8   5   0   1  0.0000  0.0000  0.0000  0.0000  0.0000  0.0000  0.0000  0.0000   0.000000E+00         536001
   7  -5  -6     54.4     48.9   5   0   1  0.0000  0.0000  0.0000  0.0000  0.0000  0.0000  0.0000  0.0000   0.000000E+00         537001
   7  -6  -6    -27.7     32.5   5   0   1  0.0000  0.0000  0.0000  0.0000  0.0000  0.0000  0.0000  0.0000   0.000000E+00         538001
   8  -8  -6    123.2     82.3   5   0   1  0.0000  0.0000  0.0000  0.0000  0.0000  0.0000  0.0000  0.0000   0.000000E+00         539001
   8  -9  -6    544.8    120.9   5   0   1  0.0000  0.0000  0.0000  0.0000  0.0000  0.0000  0.0000  0.0000   0.000000E+00         540001
   0  13  -5     84.8     24.0   5   0   1  0.0000  0.0000  0.0000  0.0000  0.0000  0.0000  0.0000  0.0000   0.000000E+00         541001
   0  12  -5     17.5     17.5   5   0   1  0.0000  0.0000  0.0000  0.0000  0.0000  0.0000  0.0000  0.0000   0.000000E+00         542001
   0  11  -5     41.6     21.5   5   0   1  0.0000  0.0000  0.0000  0.0000  0.0000  0.0000  0.0000  0.0000   0.000000E+00         543001
   1  10  -5    280.1     42.0   5   0   1  0.0000  0.0000  0.0000  0.0000  0.0000  0.0000  0.0000  0.0000   0.000000E+00         544001
   1   9  -5     27.9     23.0   5   0   1  0.0000  0.0000  0.0000  0.0000  0.0000  0.0000  0.0000  0.0000   0.000000E+00         545001
   2   7  -5    157.9     36.1   5   0   1  0.0000  0.0000  0.0000  0.0000  0.0000  0.0000  0.0000  0.0000   0.000000E+00         546001
   2   6  -5    -54.2     26.5   5   0   1  0.0000  0.0000  0.0000  0.0000  0.0000  0.0000  0.0000  0.0000   0.000000E+00         547001
   3   4  -5     -8.7     30.0   5   0   1  0.0000  0.0000  0.0000  0.0000  0.0000  0.0000  0.0000  0.0000   0.000000E+00         548001
   4   1  -5     70.5     38.3   5   0   1  0.0000  0.0000  0.0000  0.0000  0.0000  0.0000  0.0000  0.0000   0.000000E+00         549001
   5  -2  -5     50.2     44.1   5   0   1  0.0000  0.0000  0.0000  0.0000  0.0000  0.0000  0.0000  0.0000   0.000000E+00         550001
   6  -5  -5    222.5     62.0   5   0   1  0.0000  0.0000  0.0000  0.0000  0.0000  0.0000  0.0000  0.0000   0.000000E+00         551001
   7  -8  -5    989.5    110.5   5   0   1  0.0000  0.0000  0.0000  0.0000  0.0000  0.0000  0.0000  0.0000   0.000000E+00         552001
   8 -10  -5     57.5     27.4   5   0   1  0.0000  0.0000  0.0000  0.0000  0.0000  0.0000  0.0000  0.0000   0.000000E+00         553001
  -1  13  -4     37.9     21.1   5   0   1  0.0000  0.0000  0.0000  0.0000  0.0000  0.0000  0.0000  0.0000   0.000000E+00         554001
  -1  12  -4     12.1     17.4   5   0   1  0.0000  0.0000  0.0000  0.0000  0.0000  0.0000  0.0000  0.0000   0.000000E+00         555001
   0  10  -4     57.6     27.4   5   0   1  0.0000  0.0000  0.0000  0.0000  0.0000  0.0000  0.0000  0.0000   0.000000E+00         556001
   0   9  -4    289.2     34.8   5   0   1  0.0000  0.0000  0.0000  0.0000  0.0000  0.0000  0.0000  0.0000   0.000000E+00         557001
   1   7  -4    309.8     42.1   5   0   1  0.0000  0.0000  0.0000  0.0000  0.0000  0.0000  0.0000  0.0000   0.000000E+00         558001
   2   5  -4     80.2     40.4   5   0   1  0.0000  0.0000  0.0000  0.0000  0.0000  0.0000  0.0000  0.0000   0.000000E+00         559001
   2   4  -4   2033.3     88.5   5   0   1  0.0000  0.0000  0.0000  0.0000  0.0000  0.0000  0.0000  0.0000   0.000000E+00         560001
   3   2  -4     25.2     33.4   5   0   1  0.0000  0.0000  0.0000  0.0000  0.0000  0.0000  0.0000  0.0000   0.000000E+00         561001
   3   1  -4    750.6     69.2   5   0   1  0.0000  0.0000  0.0000  0.0000  0.0000  0.0000  0.0000  0.0000   0.000000E+00         562001
   4  -1  -4    -38.9     48.1   5   0   1  0.0000  0.0000  0.0000  0.0000  0.0000  0.0000  0.0000  0.0000   0.000000E+00         563001
   4  -2  -4   2648.9    111.5   5   0   1  0.0000  0.0000  0.0000  0.0000  0.0000  0.0000  0.0000  0.0000   0.000000E+00         564001
   5  -4  -4    133.1     85.4   5   0   1  0.0000  0.0000  0.0000  0.0000  0.0000  0.0000  0.0000  0.0000   0.000000E+00         565001
   6  -7  -4     30.2     61.7   5   0   1  0.0000  0.0000  0.0000  0.0000  0.0000  0.0000  0.0000  0.0000   0.000000E+00         566001
   6  -8  -4   4470.4    143.2   5   0   1  0.0000  0.0000  0.0000  0.0000  0.0000  0.0000  0.0000  0.0000   0.000000E+00         567001
   7 -10  -4     91.4     41.8   5   0   1  0.0000  0.0000  0.0000  0.0000  0.0000  0.0000  0.0000  0.0000   0.000000E+00         568001
   7 -11  -4    -62.0     35.2   5   0   1  0.0000  0.0000  0.0000  0.0000  0.0000  0.0000  0.0000  0.0000   0.000000E+00         569001
  -2  13  -3     -8.4     20.4   5   0   1  0.0000  0.0000  0.0000  0.0000  0.0000  0.0000  0.0000  0.0000   0.000000E+00         570001
  -2  12  -3     83.3     27.5   5   0   1  0.0000  0.0000  0.0000  0.0000  0.0000  0.0000  0.0000  0.0000   0.000000E+00         571001
  -1  11  -3      6.6     24.2   5   0   1  0.0000  0.0000  0.0000  0.0000  0.0000  0.0000  0.0000  0.0000   0.000000E+00         572001
  -1  10  -3     -8.3     23.1   5   0   1  0.0000  0.0000  0.0000  0.0000  0.0000  0.0000  0.0000  0.0000   0.000000E+00         573001
   0   8  -3    921.4     74.6   5   0   1  0.0000  0.0000  0.0000  0.0000  0.0000  0.0000  0.0000  0.0000   0.000000E+00         574001
   0   7  -3    486.0     53.8   5   0   1  0.0000  0.0000  0.0000  0.0000  0.0000  0.0000  0.0000  0.0000   0.000000E+00         575001
   1   5  -3   5558.8    152.1   5   0   1  0.0000  0.0000  0.0000  0.0000  0.0000  0.0000  0.0000  0.0000   0.000000E+00         576001
   1   4  -3   4843.5    135.8   5   0   1  0.0000  0.0000  0.0000  0.0000  0.0000  0.0000  0.0000  0.0000   0.000000E+00         577001
   2   2  -3    936.9     85.3   5   0   1  0.0000  0.0000  0.0000  0.0000  0.0000  0.0000  0.0000  0.0000   0.000000E+00         578001
   3  -1  -3    554.6     88.4   5   0   1  0.0000  0.0000  0.0000  0.0000  0.0000  0.0000  0.0000  0.0000   0.000000E+00         579001
   4  -4  -3   2482.9    196.9   5   0   1  0.0000  0.0000  0.0000  0.0000  0.0000  0.0000  0.0000  0.0000   0.000000E+00         580001
   5  -7  -3    362.6     78.0   5   0   1  0.0000  0.0000  0.0000  0.0000  0.0000  0.0000  0.0000  0.0000   0.000000E+00         581001
   6 -10  -3    139.8     43.6   5   0   1  0.0000  0.0000  0.0000  0.0000  0.0000  0.0000  0.0000  0.0000   0.000000E+00         582001
   7 -12  -3     52.4     25.9   5   0   1  0.0000  0.0000  0.0000  0.0000  0.0000  0.0000  0.0000  0.0000   0.000000E+00         583001
  -3  14  -2     38.0     19.0   5   0   1  0.0000  0.0000  0.0000  0.0000  0.0000  0.0000  0.0000  0.0000   0.000000E+00         584001
  -3  13  -2      1.7     20.2   5   0   1  0.0000  0.0000  0.0000  0.0000  0.0000  0.0000  0.0000  0.0000   0.000000E+00         585001
  -2  11  -2     68.6     29.8   5   0   1  0.0000  0.0000  0.0000  0.0000  0.0000  0.0000  0.0000  0.0000   0.000000E+00         586001
  -2  10  -2    329.8     39.3   5   0   1  0.0000  0.0000  0.0000  0.0000  0.0000  0.0000  0.0000  0.0000   0.000000E+00         587001
  -1   8  -2    588.2     57.7   5   0   1  0.0000  0.0000  0.0000  0.0000  0.0000  0.0000  0.0000  0.0000   0.000000E+00         588001
  -1   7  -2    866.5     66.3   5   0   1  0.0000  0.0000  0.0000  0.0000  0.0000  0.0000  0.0000  0.0000   0.000000E+00         589001
   0   5  -2    897.8     79.2   5   0   1  0.0000  0.0000  0.0000  0.0000  0.0000  0.0000  0.0000  0.0000   0.000000E+00         590001
   1   2  -2   1505.9    117.6   5   0   1  0.0000  0.0000  0.0000  0.0000  0.0000  0.0000  0.0000  0.0000   0.000000E+00         591001
   2  -1  -2  35121.6    342.4   5   0   1  0.0000  0.0000  0.0000  0.0000  0.0000  0.0000  0.0000  0.0000   0.000000E+00         592001
   3  -4  -2  16395.8    287.8   5   0   1  0.0000  0.0000  0.0000  0.0000  0.0000  0.0000  0.0000  0.0000   0.000000E+00         593001
   4  -6  -2    369.5     67.7   5   0   1  0.0000  0.0000  0.0000  0.0000  0.0000  0.0000  0.0000  0.0000   0.000000E+00         594001
   4  -7  -2    553.3     81.6   5   0   1  0.0000  0.0000  0.0000  0.0000  0.0000  0.0000  0.0000  0.0000   0.000000E+00         595001
   5  -9  -2    424.3     55.9   5   0   1  0.0000  0.0000  0.0000  0.0000  0.0000  0.0000  0.0000  0.0000   0.000000E+00         596001
   5 -10  -2     61.9     40.3   5   0   1  0.0000  0.0000  0.0000  0.0000  0.0000  0.0000  0.0000  0.0000   0.000000E+00         597001
   6 -12  -2     31.8     28.6   5   0   1  0.0000  0.0000  0.0000  0.0000  0.0000  0.0000  0.0000  0.0000   0.000000E+00         598001
   6 -13  -2     65.6     29.6   5   0   1  0.0000  0.0000  0.0000  0.0000  0.0000  0.0000  0.0000  0.0000   0.000000E+00         599001
  -4  14  -1     64.0     21.4   5   0   1  0.0000  0.0000  0.0000  0.0000  0.0000  0.0000  0.0000  0.0000   0.000000E+00         600001
  -4  13  -1      4.5     18.6   5   0   1  0.0000  0.0000  0.0000  0.0000  0.0000  0.0000  0.0000  0.0000   0.000000E+00         601001
  -3  11  -1     63.6     34.0   5   0   1  0.0000  0.0000  0.0000  0.0000  0.0000  0.0000  0.0000  0.0000   0.000000E+00         602001
  -3  10  -1    282.5     38.4   5   0   1  0.0000  0.0000  0.0000  0.0000  0.0000  0.0000  0.0000  0.0000   0.000000E+00         603001
  -2   8  -1     63.6     40.0   5   0   1  0.0000  0.0000  0.0000  0.0000  0.0000  0.0000  0.0000  0.0000   0.000000E+00         604001
  -1   5  -1   3239.6    121.9   5   0   1  0.0000  0.0000  0.0000  0.0000  0.0000  0.0000  0.0000  0.0000   0.000000E+00         605001
   2  -3  -1  17007.8    273.2   5   0   1  0.0000  0.0000  0.0000  0.0000  0.0000  0.0000  0.0000  0.0000   0.000000E+00         606001
   3  -6  -1    163.7     78.2   5   0   1  0.0000  0.0000  0.0000  0.0000  0.0000  0.0000  0.0000  0.0000   0.000000E+00         607001
   4  -9  -1    146.9     49.0   5   0   1  0.0000  0.0000  0.0000  0.0000  0.0000  0.0000  0.0000  0.0000   0.000000E+00         608001
   4 -10  -1      0.5     32.0   5   0   1  0.0000  0.0000  0.0000  0.0000  0.0000  0.0000  0.0000  0.0000   0.000000E+00         609001
   5 -12  -1     98.7     31.1   5   0   1  0.0000  0.0000  0.0000  0.0000  0.0000  0.0000  0.0000  0.0000   0.000000E+00         610001
   5 -13  -1     31.1     26.1   5   0   1  0.0000  0.0000  0.0000  0.0000  0.0000  0.0000  0.0000  0.0000   0.000000E+00         611001
  -5  14   0      0.7     18.6   5   0   1  0.0000  0.0000  0.0000  0.0000  0.0000  0.0000  0.0000  0.0000   0.000000E+00         612001
  -5  13   0     57.9     23.1   5   0   1  0.0000  0.0000  0.0000  0.0000  0.0000  0.0000  0.0000  0.0000   0.000000E+00         613001
  -4  12   0     19.4     20.5   5   0   1  0.0000  0.0000  0.0000  0.0000  0.0000  0.0000  0.0000  0.0000   0.000000E+00         614001
  -4  11   0     69.3     27.4   5   0   1  0.0000  0.0000  0.0000  0.0000  0.0000  0.0000  0.0000  0.0000   0.000000E+00         615001
  -3   9   0     20.4     28.2   5   0   1  0.0000  0.0000  0.0000  0.0000  0.0000  0.0000  0.0000  0.0000   0.000000E+00         616001
  -3   8   0    530.7     58.0   5   0   1  0.0000  0.0000  0.0000  0.0000  0.0000  0.0000  0.0000  0.0000   0.000000E+00         617001
  -2   6   0    161.8     52.0   5   0   1  0.0000  0.0000  0.0000  0.0000  0.0000  0.0000  0.0000  0.0000   0.000000E+00         618001
  -1   3   0  20794.6    300.3   5   0   1  0.0000  0.0000  0.0000  0.0000  0.0000  0.0000  0.0000  0.0000   0.000000E+00         619001
   1  -3   0  41470.4    400.4   5   0   1  0.0000  0.0000  0.0000  0.0000  0.0000  0.0000  0.0000  0.0000   0.000000E+00         620001
   2  -6   0   4474.4    143.9   5   0   1  0.0000  0.0000  0.0000  0.0000  0.0000  0.0000  0.0000  0.0000   0.000000E+00         621001
   3  -8   0    528.5     64.9   5   0   1  0.0000  0.0000  0.0000  0.0000  0.0000  0.0000  0.0000  0.0000   0.000000E+00         622001
   3  -9   0   1839.5     94.0   5   0   1  0.0000  0.0000  0.0000  0.0000  0.0000  0.0000  0.0000  0.0000   0.000000E+00         623001
   4 -11   0    115.3     35.5   5   0   1  0.0000  0.0000  0.0000  0.0000  0.0000  0.0000  0.0000  0.0000   0.000000E+00         624001
   4 -12   0     38.6     31.9   5   0   1  0.0000  0.0000  0.0000  0.0000  0.0000  0.0000  0.0000  0.0000   0.000000E+00         625001
   5 -14   0    -13.6     23.2   5   0   1  0.0000  0.0000  0.0000  0.0000  0.0000  0.0000  0.0000  0.0000   0.000000E+00         626001
  -6  13   1    -19.1     21.3   5   0   1  0.0000  0.0000  0.0000  0.0000  0.0000  0.0000  0.0000  0.0000   0.000000E+00         627001
  -5  12   1    -14.6     20.9   5   0   1  0.0000  0.0000  0.0000  0.0000  0.0000  0.0000  0.0000  0.0000   0.000000E+00         628001
  -5  11   1     20.9     24.9   5   0   1  0.0000  0.0000  0.0000  0.0000  0.0000  0.0000  0.0000  0.0000   0.000000E+00         629001
  -4   9   1     77.0     34.0   5   0   1  0.0000  0.0000  0.0000  0.0000  0.0000  0.0000  0.0000  0.0000   0.000000E+00         630001
  -4   8   1    137.0     44.2   5   0   1  0.0000  0.0000  0.0000  0.0000  0.0000  0.0000  0.0000  0.0000   0.000000E+00         631001
  -3   6   1    264.2     68.2   5   0   1  0.0000  0.0000  0.0000  0.0000  0.0000  0.0000  0.0000  0.0000   0.000000E+00         632001
  -2   3   1  27440.3    328.0   5   0   1  0.0000  0.0000  0.0000  0.0000  0.0000  0.0000  0.0000  0.0000   0.000000E+00         633001
   0  -3   1   1090.0    127.6   5   0   1  0.0000  0.0000  0.0000  0.0000  0.0000  0.0000  0.0000  0.0000   0.000000E+00         634001
   1  -5   1   3299.0    129.6   5   0   1  0.0000  0.0000  0.0000  0.0000  0.0000  0.0000  0.0000  0.0000   0.000000E+00         635001
   1  -6   1    166.5     60.9   5   0   1  0.0000  0.0000  0.0000  0.0000  0.0000  0.0000  0.0000  0.0000   0.000000E+00         636001
   2  -8   1    119.2     48.4   5   0   1  0.0000  0.0000  0.0000  0.0000  0.0000  0.0000  0.0000  0.0000   0.000000E+00         637001
   2  -9   1     12.6     41.7   5   0   1  0.0000  0.0000  0.0000  0.0000  0.0000  0.0000  0.0000  0.0000   0.000000E+00         638001
   3 -11   1    117.8     33.9   5   0   1  0.0000  0.0000  0.0000  0.0000  0.0000  0.0000  0.0000  0.0000   0.000000E+00         639001
   3 -12   1    237.7     46.9   5   0   1  0.0000  0.0000  0.0000  0.0000  0.0000  0.0000  0.0000  0.0000   0.000000E+00         640001
   4 -14   1     -3.4     20.6   5   0   1  0.0000  0.0000  0.0000  0.0000  0.0000  0.0000  0.0000  0.0000   0.000000E+00         641001
  -6  12   2      2.0     26.1   5   0   1  0.0000  0.0000  0.0000  0.0000  0.0000  0.0000  0.0000  0.0000   0.000000E+00         642001
  -6  11   2      3.7     28.9   5   0   1  0.0000  0.0000  0.0000  0.0000  0.0000  0.0000  0.0000  0.0000   0.000000E+00         643001
  -5   9   2    433.9     48.6   5   0   1  0.0000  0.0000  0.0000  0.0000  0.0000  0.0000  0.0000  0.0000   0.000000E+00         644001
  -4   6   2   1014.9     90.8   5   0   1  0.0000  0.0000  0.0000  0.0000  0.0000  0.0000  0.0000  0.0000   0.000000E+00         645001
  -2   1   2  24596.7    311.1   5   0   1  0.0000  0.0000  0.0000  0.0000  0.0000  0.0000  0.0000  0.0000   0.000000E+00         646001
  -1  -2   2   1691.4    137.9   5   0   1  0.0000  0.0000  0.0000  0.0000  0.0000  0.0000  0.0000  0.0000   0.000000E+00         647001
   0  -5   2    821.3     87.3   5   0   1  0.0000  0.0000  0.0000  0.0000  0.0000  0.0000  0.0000  0.0000   0.000000E+00         648001
   1  -8   2    239.1     50.2   5   0   1  0.0000  0.0000  0.0000  0.0000  0.0000  0.0000  0.0000  0.0000   0.000000E+00         649001
   2 -11   2     92.9     34.2   5   0   1  0.0000  0.0000  0.0000  0.0000  0.0000  0.0000  0.0000  0.0000   0.000000E+00         650001
   2 -12   2    -22.0     25.4   5   0   1  0.0000  0.0000  0.0000  0.0000  0.0000  0.0000  0.0000  0.0000   0.000000E+00         651001
   3 -13   2      1.7     24.9   5   0   1  0.0000  0.0000  0.0000  0.0000  0.0000  0.0000  0.0000  0.0000   0.000000E+00         652001
   3 -14   2     88.8     29.8   5   0   1  0.0000  0.0000  0.0000  0.0000  0.0000  0.0000  0.0000  0.0000   0.000000E+00         653001
  -7  12   3    -18.7     25.3   5   0   1  0.0000  0.0000  0.0000  0.0000  0.0000  0.0000  0.0000  0.0000   0.000000E+00         654001
  -7  11   3     48.1     28.7   5   0   1  0.0000  0.0000  0.0000  0.0000  0.0000  0.0000  0.0000  0.0000   0.000000E+00         655001
  -6   9   3    438.4     60.2   5   0   1  0.0000  0.0000  0.0000  0.0000  0.0000  0.0000  0.0000  0.0000   0.000000E+00         656001
  -5   7   3    354.6     83.4   5   0   1  0.0000  0.0000  0.0000  0.0000  0.0000  0.0000  0.0000  0.0000   0.000000E+00         657001
  -5   6   3     22.7     55.6   5   0   1  0.0000  0.0000  0.0000  0.0000  0.0000  0.0000  0.0000  0.0000   0.000000E+00         658001
  -4   4   3    456.9    109.5   5   0   1  0.0000  0.0000  0.0000  0.0000  0.0000  0.0000  0.0000  0.0000   0.000000E+00         659001
  -3   1   3    623.4    104.9   5   0   1  0.0000  0.0000  0.0000  0.0000  0.0000  0.0000  0.0000  0.0000   0.000000E+00         660001
  -2  -2   3    458.9     85.1   5   0   1  0.0000  0.0000  0.0000  0.0000  0.0000  0.0000  0.0000  0.0000   0.000000E+00         661001
  -1  -5   3   3688.9    129.4   5   0   1  0.0000  0.0000  0.0000  0.0000  0.0000  0.0000  0.0000  0.0000   0.000000E+00         662001
   0  -7   3    655.3     67.8   5   0   1  0.0000  0.0000  0.0000  0.0000  0.0000  0.0000  0.0000  0.0000   0.000000E+00         663001
   0  -8   3   1232.8     77.4   5   0   1  0.0000  0.0000  0.0000  0.0000  0.0000  0.0000  0.0000  0.0000   0.000000E+00         664001
   1 -10   3    -16.4     27.1   5   0   1  0.0000  0.0000  0.0000  0.0000  0.0000  0.0000  0.0000  0.0000   0.000000E+00         665001
   1 -11   3    162.6     37.2   5   0   1  0.0000  0.0000  0.0000  0.0000  0.0000  0.0000  0.0000  0.0000   0.000000E+00         666001
   2 -13   3     -1.2     21.5   5   0   1  0.0000  0.0000  0.0000  0.0000  0.0000  0.0000  0.0000  0.0000   0.000000E+00         667001
   2 -14   3     44.5     25.8   5   0   1  0.0000  0.0000  0.0000  0.0000  0.0000  0.0000  0.0000  0.0000   0.000000E+00         668001
  -7  10   4    -49.9     41.9   5   0   1  0.0000  0.0000  0.0000  0.0000  0.0000  0.0000  0.0000  0.0000   0.000000E+00         669001
  -7   9   4     93.8     44.9   5   0   1  0.0000  0.0000  0.0000  0.0000  0.0000  0.0000  0.0000  0.0000   0.000000E+00         670001
  -6   7   4    257.5    102.8   5   0   1  0.0000  0.0000  0.0000  0.0000  0.0000  0.0000  0.0000  0.0000   0.000000E+00         671001
  -5   4   4     27.6     69.5   5   0   1  0.0000  0.0000  0.0000  0.0000  0.0000  0.0000  0.0000  0.0000   0.000000E+00         672001
  -4   1   4    543.7     71.0   5   0   1  0.0000  0.0000  0.0000  0.0000  0.0000  0.0000  0.0000  0.0000   0.000000E+00         673001
  -3  -1   4   1116.3     88.4   5   0   1  0.0000  0.0000  0.0000  0.0000  0.0000  0.0000  0.0000  0.0000   0.000000E+00         674001
  -3  -2   4    119.8     57.8   5   0   1  0.0000  0.0000  0.0000  0.0000  0.0000  0.0000  0.0000  0.0000   0.000000E+00         675001
  -2  -4   4   3278.6    115.1   5   0   1  0.0000  0.0000  0.0000  0.0000  0.0000  0.0000  0.0000  0.0000   0.000000E+00         676001
  -2  -5   4     87.5     50.8   5   0   1  0.0000  0.0000  0.0000  0.0000  0.0000  0.0000  0.0000  0.0000   0.000000E+00         677001
  -1  -7   4    332.3     54.1   5   0   1  0.0000  0.0000  0.0000  0.0000  0.0000  0.0000  0.0000  0.0000   0.000000E+00         678001
  -1  -8   4     29.9     40.8   5   0   1  0.0000  0.0000  0.0000  0.0000  0.0000  0.0000  0.0000  0.0000   0.000000E+00         679001
   0 -10   4    112.9     33.2   5   0   1  0.0000  0.0000  0.0000  0.0000  0.0000  0.0000  0.0000  0.0000   0.000000E+00         680001
   0 -11   4      6.0     29.8   5   0   1  0.0000  0.0000  0.0000  0.0000  0.0000  0.0000  0.0000  0.0000   0.000000E+00         681001
   1 -13   4      3.7     21.4   5   0   1  0.0000  0.0000  0.0000  0.0000  0.0000  0.0000  0.0000  0.0000   0.000000E+00         682001
   1 -14   4     -5.8     19.7   5   0   1  0.0000  0.0000  0.0000  0.0000  0.0000  0.0000  0.0000  0.0000   0.000000E+00         683001
  -8  10   5    -51.7     50.3   5   0   1  0.0000  0.0000  0.0000  0.0000  0.0000  0.0000  0.0000  0.0000   0.000000E+00         684001
  -8   9   5     13.8     33.3   5   0   1  0.0000  0.0000  0.0000  0.0000  0.0000  0.0000  0.0000  0.0000   0.000000E+00         685001
  -7   7   5   -186.0     91.1   5   0   1  0.0000  0.0000  0.0000  0.0000  0.0000  0.0000  0.0000  0.0000   0.000000E+00         686001
  -6   4   5    309.1     58.3   5   0   1  0.0000  0.0000  0.0000  0.0000  0.0000  0.0000  0.0000  0.0000   0.000000E+00         687001
  -5   2   5     93.2     51.5   5   0   1  0.0000  0.0000  0.0000  0.0000  0.0000  0.0000  0.0000  0.0000   0.000000E+00         688001
  -5   1   5    144.4     47.7   5   0   1  0.0000  0.0000  0.0000  0.0000  0.0000  0.0000  0.0000  0.0000   0.000000E+00         689001
  -4  -1   5    210.1     55.2   5   0   1  0.0000  0.0000  0.0000  0.0000  0.0000  0.0000  0.0000  0.0000   0.000000E+00         690001
  -4  -2   5     80.9     40.5   5   0   1  0.0000  0.0000  0.0000  0.0000  0.0000  0.0000  0.0000  0.0000   0.000000E+00         691001
  -3  -4   5     36.2     41.1   5   0   1  0.0000  0.0000  0.0000  0.0000  0.0000  0.0000  0.0000  0.0000   0.000000E+00         692001
  -3  -5   5     81.0     41.3   5   0   1  0.0000  0.0000  0.0000  0.0000  0.0000  0.0000  0.0000  0.0000   0.000000E+00         693001
  -2  -7   5     67.2     41.2   5   0   1  0.0000  0.0000  0.0000  0.0000  0.0000  0.0000  0.0000  0.0000   0.000000E+00         694001
  -2  -8   5    671.8     63.4   5   0   1  0.0000  0.0000  0.0000  0.0000  0.0000  0.0000  0.0000  0.0000   0.000000E+00         695001
  -1  -9   5     56.7     34.7   5   0   1  0.0000  0.0000  0.0000  0.0000  0.0000  0.0000  0.0000  0.0000   0.000000E+00         696001
  -1 -10   5    296.0     41.9   5   0   1  0.0000  0.0000  0.0000  0.0000  0.0000  0.0000  0.0000  0.0000   0.000000E+00         697001
  -1 -11   5    216.7     41.8   5   0   1  0.0000  0.0000  0.0000  0.0000  0.0000  0.0000  0.0000  0.0000   0.000000E+00         698001
   0 -12   5     16.6     23.2   5   0   1  0.0000  0.0000  0.0000  0.0000  0.0000  0.0000  0.0000  0.0000   0.000000E+00         699001
   0 -13   5    170.8     31.9   5   0   1  0.0000  0.0000  0.0000  0.0000  0.0000  0.0000  0.0000  0.0000   0.000000E+00         700001
  -8   7   6    268.8     58.2   5   0   1  0.0000  0.0000  0.0000  0.0000  0.0000  0.0000  0.0000  0.0000   0.000000E+00         701001
  -7   5   6     72.0     33.0   5   0   1  0.0000  0.0000  0.0000  0.0000  0.0000  0.0000  0.0000  0.0000   0.000000E+00         702001
  -7   4   6     83.0     37.0   5   0   1  0.0000  0.0000  0.0000  0.0000  0.0000  0.0000  0.0000  0.0000   0.000000E+00         703001
  -6   2   6    145.1     46.2   5   0   1  0.0000  0.0000  0.0000  0.0000  0.0000  0.0000  0.0000  0.0000   0.000000E+00         704001
  -6   1   6     33.3     35.4   5   0   1  0.0000  0.0000  0.0000  0.0000  0.0000  0.0000  0.0000  0.0000   0.000000E+00         705001
  -5  -1   6     78.3     42.4   5   0   1  0.0000  0.0000  0.0000  0.0000  0.0000  0.0000  0.0000  0.0000   0.000000E+00         706001
  -5  -2   6    -42.5     28.3   5   0   1  0.0000  0.0000  0.0000  0.0000  0.0000  0.0000  0.0000  0.0000   0.000000E+00         707001
  -4  -4   6     93.9     38.6   5   0   1  0.0000  0.0000  0.0000  0.0000  0.0000  0.0000  0.0000  0.0000   0.000000E+00         708001
  -3  -6   6     98.0     32.6   5   0   1  0.0000  0.0000  0.0000  0.0000  0.0000  0.0000  0.0000  0.0000   0.000000E+00         709001
  -3  -7   6     57.3     37.4   5   0   1  0.0000  0.0000  0.0000  0.0000  0.0000  0.0000  0.0000  0.0000   0.000000E+00         710001
  -3  -8   6     36.7     29.0   5   0   1  0.0000  0.0000  0.0000  0.0000  0.0000  0.0000  0.0000  0.0000   0.000000E+00         711001
  -2  -9   6    234.2     38.5   5   0   1  0.0000  0.0000  0.0000  0.0000  0.0000  0.0000  0.0000  0.0000   0.000000E+00         712001
  -2 -10   6    109.8     31.5   5   0   1  0.0000  0.0000  0.0000  0.0000  0.0000  0.0000  0.0000  0.0000   0.000000E+00         713001
  -2 -11   6     38.8     30.1   5   0   1  0.0000  0.0000  0.0000  0.0000  0.0000  0.0000  0.0000  0.0000   0.000000E+00         714001
  -1 -12   6     20.6     22.0   5   0   1  0.0000  0.0000  0.0000  0.0000  0.0000  0.0000  0.0000  0.0000   0.000000E+00         715001
  -1 -13   6     -2.4     21.2   5   0   1  0.0000  0.0000  0.0000  0.0000  0.0000  0.0000  0.0000  0.0000   0.000000E+00         716001
  -8   5   7     -0.5     26.9   5   0   1  0.0000  0.0000  0.0000  0.0000  0.0000  0.0000  0.0000  0.0000   0.000000E+00         717001
  -8   4   7    -37.4     27.7   5   0   1  0.0000  0.0000  0.0000  0.0000  0.0000  0.0000  0.0000  0.0000   0.000000E+00         718001
  -7   2   7     28.4     36.2   5   0   1  0.0000  0.0000  0.0000  0.0000  0.0000  0.0000  0.0000  0.0000   0.000000E+00         719001
  -7   1   7     -8.8     30.5   5   0   1  0.0000  0.0000  0.0000  0.0000  0.0000  0.0000  0.0000  0.0000   0.000000E+00         720001
  -6  -1   7      6.1     34.5   5   0   1  0.0000  0.0000  0.0000  0.0000  0.0000  0.0000  0.0000  0.0000   0.000000E+00         722001
  -5  -3   7     73.6     36.0   5   0   1  0.0000  0.0000  0.0000  0.0000  0.0000  0.0000  0.0000  0.0000   0.000000E+00         723001
  -5  -4   7     74.5     33.7   5   0   1  0.0000  0.0000  0.0000  0.0000  0.0000  0.0000  0.0000  0.0000   0.000000E+00         724001
  -4  -6   7    568.2     49.5   5   0   1  0.0000  0.0000  0.0000  0.0000  0.0000  0.0000  0.0000  0.0000   0.000000E+00         725001
  -4  -7   7    254.5     41.1   5   0   1  0.0000  0.0000  0.0000  0.0000  0.0000  0.0000  0.0000  0.0000   0.000000E+00         726001
  -3  -9   7    200.9     32.9   5   0   1  0.0000  0.0000  0.0000  0.0000  0.0000  0.0000  0.0000  0.0000   0.000000E+00         727001
  -3 -10   7    219.6     35.4   5   0   1  0.0000  0.0000  0.0000  0.0000  0.0000  0.0000  0.0000  0.0000   0.000000E+00         728001
  -8   3   8     88.7     34.1   5   0   1  0.0000  0.0000  0.0000  0.0000  0.0000  0.0000  0.0000  0.0000   0.000000E+00         729001
  -8   2   8     45.9     33.8   5   0   1  0.0000  0.0000  0.0000  0.0000  0.0000  0.0000  0.0000  0.0000   0.000000E+00         730001
  -7   0   8     44.5     30.4   5   0   1  0.0000  0.0000  0.0000  0.0000  0.0000  0.0000  0.0000  0.0000   0.000000E+00         731001
  -7  -1   8    111.6     37.1   5   0   1  0.0000  0.0000  0.0000  0.0000  0.0000  0.0000  0.0000  0.0000   0.000000E+00         732001
  -6  -3   8    488.4     48.2   5   0   1  0.0000  0.0000  0.0000  0.0000  0.0000  0.0000  0.0000  0.0000   0.000000E+00         733001
  -6  -4   8     84.5     31.7   5   0   1  0.0000  0.0000  0.0000  0.0000  0.0000  0.0000  0.0000  0.0000   0.000000E+00         734001
  -5  -6   8      2.4     22.5   5   0   1  0.0000  0.0000  0.0000  0.0000  0.0000  0.0000  0.0000  0.0000   0.000000E+00         735001
  -5  -7   8     -1.0     24.2   5   0   1  0.0000  0.0000  0.0000  0.0000  0.0000  0.0000  0.0000  0.0000   0.000000E+00         736001
  -4  -8   8     -3.8     19.6   5   0   1  0.0000  0.0000  0.0000  0.0000  0.0000  0.0000  0.0000  0.0000   0.000000E+00         737001
  -4  -9   8     15.5     18.3   5   0   1  0.0000  0.0000  0.0000  0.0000  0.0000  0.0000  0.0000  0.0000   0.000000E+00         738001
  -7  -3   9    -14.0     24.0   5   0   1  0.0000  0.0000  0.0000  0.0000  0.0000  0.0000  0.0000  0.0000   0.000000E+00         739001
  -7  -4   9     90.5     27.3   5   0   1  0.0000  0.0000  0.0000  0.0000  0.0000  0.0000  0.0000  0.0000   0.000000E+00         740001
  -6  -5   9     55.0     26.4   5   0   1  0.0000  0.0000  0.0000  0.0000  0.0000  0.0000  0.0000  0.0000   0.000000E+00         741001
   6   5  -9      3.7     17.5   6   0   1  0.0000  0.0000  0.0000  0.0000  0.0000  0.0000  0.0000  0.0000   0.000000E+00         742001
   7   4  -9     12.4     17.2   6   0   1  0.0000  0.0000  0.0000  0.0000  0.0000  0.0000  0.0000  0.0000   0.000000E+00         743001
   7   3  -9      8.5     21.8   6   0   1  0.0000  0.0000  0.0000  0.0000  0.0000  0.0000  0.0000  0.0000   0.000000E+00         744001
   7   2  -9    110.3     28.3   6   0   1  0.0000  0.0000  0.0000  0.0000  0.0000  0.0000  0.0000  0.0000   0.000000E+00         745001
   4   9  -8     -9.0     17.1   6   0   1  0.0000  0.0000  0.0000  0.0000  0.0000  0.0000  0.0000  0.0000   0.000000E+00         746001
   5   7  -8    -11.2     13.3   6   0   1  0.0000  0.0000  0.0000  0.0000  0.0000  0.0000  0.0000  0.0000   0.000000E+00         747001
   5   6  -8     65.1     28.9   6   0   1  0.0000  0.0000  0.0000  0.0000  0.0000  0.0000  0.0000  0.0000   0.000000E+00         748001
   6   4  -8      8.8     18.3   6   0   1  0.0000  0.0000  0.0000  0.0000  0.0000  0.0000  0.0000  0.0000   0.000000E+00         749001
   6   3  -8    357.4     42.4   6   0   1  0.0000  0.0000  0.0000  0.0000  0.0000  0.0000  0.0000  0.0000   0.000000E+00         750001
   7   1  -8     38.7     21.8   6   0   1  0.0000  0.0000  0.0000  0.0000  0.0000  0.0000  0.0000  0.0000   0.000000E+00         751001
   7   0  -8     68.1     30.0   6   0   1  0.0000  0.0000  0.0000  0.0000  0.0000  0.0000  0.0000  0.0000   0.000000E+00         752001
   8  -2  -8      1.7     22.5   6   0   1  0.0000  0.0000  0.0000  0.0000  0.0000  0.0000  0.0000  0.0000   0.000000E+00         753001
   8  -3  -8      6.3     24.9   6   0   1  0.0000  0.0000  0.0000  0.0000  0.0000  0.0000  0.0000  0.0000   0.000000E+00         754001
   3  11  -7     -4.0     11.6   6   0   1  0.0000  0.0000  0.0000  0.0000  0.0000  0.0000  0.0000  0.0000   0.000000E+00         755001
   3  10  -7     20.4     16.4   6   0   1  0.0000  0.0000  0.0000  0.0000  0.0000  0.0000  0.0000  0.0000   0.000000E+00         756001
   3   9  -7    168.1     32.2   6   0   1  0.0000  0.0000  0.0000  0.0000  0.0000  0.0000  0.0000  0.0000   0.000000E+00         757001
   4   8  -7     -3.3     16.2   6   0   1  0.0000  0.0000  0.0000  0.0000  0.0000  0.0000  0.0000  0.0000   0.000000E+00         758001
   4   7  -7     48.9     25.0   6   0   1  0.0000  0.0000  0.0000  0.0000  0.0000  0.0000  0.0000  0.0000   0.000000E+00         759001
   4   6  -7    538.8     52.2   6   0   1  0.0000  0.0000  0.0000  0.0000  0.0000  0.0000  0.0000  0.0000   0.000000E+00         760001
   5   4  -7     63.3     29.1   6   0   1  0.0000  0.0000  0.0000  0.0000  0.0000  0.0000  0.0000  0.0000   0.000000E+00         761001
   5   3  -7     92.2     31.4   6   0   1  0.0000  0.0000  0.0000  0.0000  0.0000  0.0000  0.0000  0.0000   0.000000E+00         762001
   6   1  -7     15.1     22.7   6   0   1  0.0000  0.0000  0.0000  0.0000  0.0000  0.0000  0.0000  0.0000   0.000000E+00         763001
   7  -2  -7     -1.9     25.3   6   0   1  0.0000  0.0000  0.0000  0.0000  0.0000  0.0000  0.0000  0.0000   0.000000E+00         765001
   7  -3  -7    168.9     39.7   6   0   1  0.0000  0.0000  0.0000  0.0000  0.0000  0.0000  0.0000  0.0000   0.000000E+00         766001
   8  -5  -7      5.4     35.0   6   0   1  0.0000  0.0000  0.0000  0.0000  0.0000  0.0000  0.0000  0.0000   0.000000E+00         767001
   8  -6  -7      0.1     38.6   6   0   1  0.0000  0.0000  0.0000  0.0000  0.0000  0.0000  0.0000  0.0000   0.000000E+00         768001
   1  13  -6    -11.1     15.4   6   0   1  0.0000  0.0000  0.0000  0.0000  0.0000  0.0000  0.0000  0.0000   0.000000E+00         769001
   1  12  -6     -8.8     15.7   6   0   1  0.0000  0.0000  0.0000  0.0000  0.0000  0.0000  0.0000  0.0000   0.000000E+00         770001
   2  11  -6     -7.9      8.2   6   0   1  0.0000  0.0000  0.0000  0.0000  0.0000  0.0000  0.0000  0.0000   0.000000E+00         771001
   2  10  -6     28.7     21.9   6   0   1  0.0000  0.0000  0.0000  0.0000  0.0000  0.0000  0.0000  0.0000   0.000000E+00         772001
   2   9  -6    202.2     32.3   6   0   1  0.0000  0.0000  0.0000  0.0000  0.0000  0.0000  0.0000  0.0000   0.000000E+00         773001
   3   8  -6     -8.0      8.8   6   0   1  0.0000  0.0000  0.0000  0.0000  0.0000  0.0000  0.0000  0.0000   0.000000E+00         774001
   3   7  -6     76.3     29.0   6   0   1  0.0000  0.0000  0.0000  0.0000  0.0000  0.0000  0.0000  0.0000   0.000000E+00         775001
   4   5  -6      6.2     17.8   6   0   1  0.0000  0.0000  0.0000  0.0000  0.0000  0.0000  0.0000  0.0000   0.000000E+00         776001
   4   4  -6     75.5     33.2   6   0   1  0.0000  0.0000  0.0000  0.0000  0.0000  0.0000  0.0000  0.0000   0.000000E+00         777001
   5   2  -6     41.8     27.4   6   0   1  0.0000  0.0000  0.0000  0.0000  0.0000  0.0000  0.0000  0.0000   0.000000E+00         778001
   5   1  -6     17.6     31.9   6   0   1  0.0000  0.0000  0.0000  0.0000  0.0000  0.0000  0.0000  0.0000   0.000000E+00         779001
   6  -2  -6     -4.2     28.1   6   0   1  0.0000  0.0000  0.0000  0.0000  0.0000  0.0000  0.0000  0.0000   0.000000E+00         780001
   7  -5  -6     54.4     48.9   6   0   1  0.0000  0.0000  0.0000  0.0000  0.0000  0.0000  0.0000  0.0000   0.000000E+00         781001
   8  -8  -6    123.2     82.3   6   0   1  0.0000  0.0000  0.0000  0.0000  0.0000  0.0000  0.0000  0.0000   0.000000E+00         782001
   8  -9  -6    544.8    120.9   6   0   1  0.0000  0.0000  0.0000  0.0000  0.0000  0.0000  0.0000  0.0000   0.000000E+00         783001
   0  13  -5     84.8     24.0   6   0   1  0.0000  0.0000  0.0000  0.0000  0.0000  0.0000  0.0000  0.0000   0.000000E+00         784001
   0  12  -5     17.5     17.5   6   0   1  0.0000  0.0000  0.0000  0.0000  0.0000  0.0000  0.0000  0.0000   0.000000E+00         785001
   1  11  -5      2.2     16.0   6   0   1  0.0000  0.0000  0.0000  0.0000  0.0000  0.0000  0.0000  0.0000   0.000000E+00         786001
   1  10  -5    280.1     42.0   6   0   1  0.0000  0.0000  0.0000  0.0000  0.0000  0.0000  0.0000  0.0000   0.000000E+00         787001
   2   8  -5     -0.2     18.4   6   0   1  0.0000  0.0000  0.0000  0.0000  0.0000  0.0000  0.0000  0.0000   0.000000E+00         788001
   2   7  -5    157.9     36.1   6   0   1  0.0000  0.0000  0.0000  0.0000  0.0000  0.0000  0.0000  0.0000   0.000000E+00         789001
   3   5  -5    -11.8     17.5   6   0   1  0.0000  0.0000  0.0000  0.0000  0.0000  0.0000  0.0000  0.0000   0.000000E+00         790001
   3   4  -5     -8.7     30.0   6   0   1  0.0000  0.0000  0.0000  0.0000  0.0000  0.0000  0.0000  0.0000   0.000000E+00         791001
   4   2  -5     16.3     26.6   6   0   1  0.0000  0.0000  0.0000  0.0000  0.0000  0.0000  0.0000  0.0000   0.000000E+00         792001
   4   1  -5     70.5     38.3   6   0   1  0.0000  0.0000  0.0000  0.0000  0.0000  0.0000  0.0000  0.0000   0.000000E+00         793001
   5  -1  -5    -33.4     32.9   6   0   1  0.0000  0.0000  0.0000  0.0000  0.0000  0.0000  0.0000  0.0000   0.000000E+00         794001
   5  -2  -5     50.2     44.1   6   0   1  0.0000  0.0000  0.0000  0.0000  0.0000  0.0000  0.0000  0.0000   0.000000E+00         795001
   6  -4  -5    523.0     66.8   6   0   1  0.0000  0.0000  0.0000  0.0000  0.0000  0.0000  0.0000  0.0000   0.000000E+00         796001
   6  -5  -5    222.5     62.0   6   0   1  0.0000  0.0000  0.0000  0.0000  0.0000  0.0000  0.0000  0.0000   0.000000E+00         797001
   7  -8  -5    989.5    110.5   6   0   1  0.0000  0.0000  0.0000  0.0000  0.0000  0.0000  0.0000  0.0000   0.000000E+00         798001
  -1  14  -4     24.4     18.4   6   0   1  0.0000  0.0000  0.0000  0.0000  0.0000  0.0000  0.0000  0.0000   0.000000E+00         799001
  -1  13  -4     37.9     21.1   6   0   1  0.0000  0.0000  0.0000  0.0000  0.0000  0.0000  0.0000  0.0000   0.000000E+00         800001
   0  11  -4     12.1     19.4   6   0   1  0.0000  0.0000  0.0000  0.0000  0.0000  0.0000  0.0000  0.0000   0.000000E+00         801001
   0  10  -4     57.6     27.4   6   0   1  0.0000  0.0000  0.0000  0.0000  0.0000  0.0000  0.0000  0.0000   0.000000E+00         802001
   1   8  -4      9.6     26.6   6   0   1  0.0000  0.0000  0.0000  0.0000  0.0000  0.0000  0.0000  0.0000   0.000000E+00         803001
   1   7  -4    309.8     42.1   6   0   1  0.0000  0.0000  0.0000  0.0000  0.0000  0.0000  0.0000  0.0000   0.000000E+00         804001
   2   5  -4     80.2     40.4   6   0   1  0.0000  0.0000  0.0000  0.0000  0.0000  0.0000  0.0000  0.0000   0.000000E+00         805001
   3   2  -4     25.2     33.4   6   0   1  0.0000  0.0000  0.0000  0.0000  0.0000  0.0000  0.0000  0.0000   0.000000E+00         806001
   4  -1  -4    -38.9     48.1   6   0   1  0.0000  0.0000  0.0000  0.0000  0.0000  0.0000  0.0000  0.0000   0.000000E+00         807001
   5  -4  -4    133.1     85.4   6   0   1  0.0000  0.0000  0.0000  0.0000  0.0000  0.0000  0.0000  0.0000   0.000000E+00         808001
   6  -7  -4     30.2     61.7   6   0   1  0.0000  0.0000  0.0000  0.0000  0.0000  0.0000  0.0000  0.0000   0.000000E+00         809001
   6  -8  -4   4470.4    143.2   6   0   1  0.0000  0.0000  0.0000  0.0000  0.0000  0.0000  0.0000  0.0000   0.000000E+00         810001
   7 -10  -4     91.4     41.8   6   0   1  0.0000  0.0000  0.0000  0.0000  0.0000  0.0000  0.0000  0.0000   0.000000E+00         811001
   7 -11  -4    -62.0     35.2   6   0   1  0.0000  0.0000  0.0000  0.0000  0.0000  0.0000  0.0000  0.0000   0.000000E+00         812001
  -2  14  -3     23.6     14.5   6   0   1  0.0000  0.0000  0.0000  0.0000  0.0000  0.0000  0.0000  0.0000   0.000000E+00         813001
  -2  13  -3     -8.4     20.4   6   0   1  0.0000  0.0000  0.0000  0.0000  0.0000  0.0000  0.0000  0.0000   0.000000E+00         814001
  -1  12  -3     15.4     17.2   6   0   1  0.0000  0.0000  0.0000  0.0000  0.0000  0.0000  0.0000  0.0000   0.000000E+00         815001
  -1  11  -3      6.6     24.2   6   0   1  0.0000  0.0000  0.0000  0.0000  0.0000  0.0000  0.0000  0.0000   0.000000E+00         816001
  -1  10  -3     -8.3     23.1   6   0   1  0.0000  0.0000  0.0000  0.0000  0.0000  0.0000  0.0000  0.0000   0.000000E+00         817001
   0   9  -3     12.4     25.6   6   0   1  0.0000  0.0000  0.0000  0.0000  0.0000  0.0000  0.0000  0.0000   0.000000E+00         818001
   0   8  -3    921.4     74.6   6   0   1  0.0000  0.0000  0.0000  0.0000  0.0000  0.0000  0.0000  0.0000   0.000000E+00         819001
   1   5  -3   5558.8    152.1   6   0   1  0.0000  0.0000  0.0000  0.0000  0.0000  0.0000  0.0000  0.0000   0.000000E+00         820001
   2   2  -3    936.9     85.3   6   0   1  0.0000  0.0000  0.0000  0.0000  0.0000  0.0000  0.0000  0.0000   0.000000E+00         821001
   3  -1  -3    554.6     88.4   6   0   1  0.0000  0.0000  0.0000  0.0000  0.0000  0.0000  0.0000  0.0000   0.000000E+00         822001
   4  -4  -3   2482.9    196.9   6   0   1  0.0000  0.0000  0.0000  0.0000  0.0000  0.0000  0.0000  0.0000   0.000000E+00         823001
   5  -7  -3    362.6     78.0   6   0   1  0.0000  0.0000  0.0000  0.0000  0.0000  0.0000  0.0000  0.0000   0.000000E+00         824001
   6 -10  -3    139.8     43.6   6   0   1  0.0000  0.0000  0.0000  0.0000  0.0000  0.0000  0.0000  0.0000   0.000000E+00         825001
   6 -11  -3    -13.5     34.0   6   0   1  0.0000  0.0000  0.0000  0.0000  0.0000  0.0000  0.0000  0.0000   0.000000E+00         826001
  -3  14  -2     38.0     19.0   6   0   1  0.0000  0.0000  0.0000  0.0000  0.0000  0.0000  0.0000  0.0000   0.000000E+00         827001
  -3  13  -2      1.7     20.2   6   0   1  0.0000  0.0000  0.0000  0.0000  0.0000  0.0000  0.0000  0.0000   0.000000E+00         828001
  -2  12  -2     19.5     18.8   6   0   1  0.0000  0.0000  0.0000  0.0000  0.0000  0.0000  0.0000  0.0000   0.000000E+00         829001
  -2  11  -2     68.6     29.8   6   0   1  0.0000  0.0000  0.0000  0.0000  0.0000  0.0000  0.0000  0.0000   0.000000E+00         830001
  -1   9  -2    -43.7     26.3   6   0   1  0.0000  0.0000  0.0000  0.0000  0.0000  0.0000  0.0000  0.0000   0.000000E+00         831001
  -1   8  -2    588.2     57.7   6   0   1  0.0000  0.0000  0.0000  0.0000  0.0000  0.0000  0.0000  0.0000   0.000000E+00         832001
   0   6  -2     87.3     45.1   6   0   1  0.0000  0.0000  0.0000  0.0000  0.0000  0.0000  0.0000  0.0000   0.000000E+00         833001
   0   5  -2    897.8     79.2   6   0   1  0.0000  0.0000  0.0000  0.0000  0.0000  0.0000  0.0000  0.0000   0.000000E+00         834001
   1   3  -2   1351.4     99.0   6   0   1  0.0000  0.0000  0.0000  0.0000  0.0000  0.0000  0.0000  0.0000   0.000000E+00         835001
   1   2  -2   1505.9    117.6   6   0   1  0.0000  0.0000  0.0000  0.0000  0.0000  0.0000  0.0000  0.0000   0.000000E+00         836001
   3  -4  -2  16395.8    287.8   6   0   1  0.0000  0.0000  0.0000  0.0000  0.0000  0.0000  0.0000  0.0000   0.000000E+00         837001
   4  -7  -2    553.3     81.6   6   0   1  0.0000  0.0000  0.0000  0.0000  0.0000  0.0000  0.0000  0.0000   0.000000E+00         838001
   5 -10  -2     61.9     40.3   6   0   1  0.0000  0.0000  0.0000  0.0000  0.0000  0.0000  0.0000  0.0000   0.000000E+00         839001
   6 -13  -2     65.6     29.6   6   0   1  0.0000  0.0000  0.0000  0.0000  0.0000  0.0000  0.0000  0.0000   0.000000E+00         840001
  -4  14  -1     64.0     21.4   6   0   1  0.0000  0.0000  0.0000  0.0000  0.0000  0.0000  0.0000  0.0000   0.000000E+00         841001
  -3  12  -1    -11.5     17.9   6   0   1  0.0000  0.0000  0.0000  0.0000  0.0000  0.0000  0.0000  0.0000   0.000000E+00         842001
  -3  11  -1     63.6     34.0   6   0   1  0.0000  0.0000  0.0000  0.0000  0.0000  0.0000  0.0000  0.0000   0.000000E+00         843001
  -2   9  -1     23.2     31.5   6   0   1  0.0000  0.0000  0.0000  0.0000  0.0000  0.0000  0.0000  0.0000   0.000000E+00         844001
  -2   8  -1     63.6     40.0   6   0   1  0.0000  0.0000  0.0000  0.0000  0.0000  0.0000  0.0000  0.0000   0.000000E+00         845001
  -1   6  -1     26.5     45.1   6   0   1  0.0000  0.0000  0.0000  0.0000  0.0000  0.0000  0.0000  0.0000   0.000000E+00         846001
   0   3  -1    695.6    107.2   6   0   1  0.0000  0.0000  0.0000  0.0000  0.0000  0.0000  0.0000  0.0000   0.000000E+00         847001
   2  -3  -1  17007.8    273.2   6   0   1  0.0000  0.0000  0.0000  0.0000  0.0000  0.0000  0.0000  0.0000   0.000000E+00         849001
   3  -6  -1    163.7     78.2   6   0   1  0.0000  0.0000  0.0000  0.0000  0.0000  0.0000  0.0000  0.0000   0.000000E+00         850001
   3  -7  -1    720.1     80.7   6   0   1  0.0000  0.0000  0.0000  0.0000  0.0000  0.0000  0.0000  0.0000   0.000000E+00         851001
   4  -9  -1    146.9     49.0   6   0   1  0.0000  0.0000  0.0000  0.0000  0.0000  0.0000  0.0000  0.0000   0.000000E+00         852001
   4 -10  -1      0.5     32.0   6   0   1  0.0000  0.0000  0.0000  0.0000  0.0000  0.0000  0.0000  0.0000   0.000000E+00         853001
   5 -12  -1     98.7     31.1   6   0   1  0.0000  0.0000  0.0000  0.0000  0.0000  0.0000  0.0000  0.0000   0.000000E+00         854001
   5 -13  -1     31.1     26.1   6   0   1  0.0000  0.0000  0.0000  0.0000  0.0000  0.0000  0.0000  0.0000   0.000000E+00         855001
   5 -14  -1    -12.1     21.0   6   0   1  0.0000  0.0000  0.0000  0.0000  0.0000  0.0000  0.0000  0.0000   0.000000E+00         856001
  -5  14   0      0.7     18.6   6   0   1  0.0000  0.0000  0.0000  0.0000  0.0000  0.0000  0.0000  0.0000   0.000000E+00         857001
  -4  12   0     19.4     20.5   6   0   1  0.0000  0.0000  0.0000  0.0000  0.0000  0.0000  0.0000  0.0000   0.000000E+00         858001
  -4  11   0     69.3     27.4   6   0   1  0.0000  0.0000  0.0000  0.0000  0.0000  0.0000  0.0000  0.0000   0.000000E+00         859001
  -3   9   0     20.4     28.2   6   0   1  0.0000  0.0000  0.0000  0.0000  0.0000  0.0000  0.0000  0.0000   0.000000E+00         860001
  -2   6   0    161.8     52.0   6   0   1  0.0000  0.0000  0.0000  0.0000  0.0000  0.0000  0.0000  0.0000   0.000000E+00         861001
  -1   3   0  20794.6    300.3   6   0   1  0.0000  0.0000  0.0000  0.0000  0.0000  0.0000  0.0000  0.0000   0.000000E+00         862001
   1  -3   0  41470.4    400.4   6   0   1  0.0000  0.0000  0.0000  0.0000  0.0000  0.0000  0.0000  0.0000   0.000000E+00         863001
   2  -6   0   4474.4    143.9   6   0   1  0.0000  0.0000  0.0000  0.0000  0.0000  0.0000  0.0000  0.0000   0.000000E+00         864001
   3  -9   0   1839.5     94.0   6   0   1  0.0000  0.0000  0.0000  0.0000  0.0000  0.0000  0.0000  0.0000   0.000000E+00         865001
   3 -10   0     -2.6     32.5   6   0   1  0.0000  0.0000  0.0000  0.0000  0.0000  0.0000  0.0000  0.0000   0.000000E+00         866001
   4 -12   0     38.6     31.9   6   0   1  0.0000  0.0000  0.0000  0.0000  0.0000  0.0000  0.0000  0.0000   0.000000E+00         867001
   4 -13   0      1.7     19.5   6   0   1  0.0000  0.0000  0.0000  0.0000  0.0000  0.0000  0.0000  0.0000   0.000000E+00         868001
  -5  12   1    -14.6     20.9   6   0   1  0.0000  0.0000  0.0000  0.0000  0.0000  0.0000  0.0000  0.0000   0.000000E+00         869001
  -5  11   1     20.9     24.9   6   0   1  0.0000  0.0000  0.0000  0.0000  0.0000  0.0000  0.0000  0.0000   0.000000E+00         870001
  -4   9   1     77.0     34.0   6   0   1  0.0000  0.0000  0.0000  0.0000  0.0000  0.0000  0.0000  0.0000   0.000000E+00         871001
  -3   6   1    264.2     68.2   6   0   1  0.0000  0.0000  0.0000  0.0000  0.0000  0.0000  0.0000  0.0000   0.000000E+00         872001
  -2   3   1  27440.3    328.0   6   0   1  0.0000  0.0000  0.0000  0.0000  0.0000  0.0000  0.0000  0.0000   0.000000E+00         873001
   0  -3   1   1090.0    127.6   6   0   1  0.0000  0.0000  0.0000  0.0000  0.0000  0.0000  0.0000  0.0000   0.000000E+00         875001
   1  -6   1    166.5     60.9   6   0   1  0.0000  0.0000  0.0000  0.0000  0.0000  0.0000  0.0000  0.0000   0.000000E+00         876001
   2  -9   1     12.6     41.7   6   0   1  0.0000  0.0000  0.0000  0.0000  0.0000  0.0000  0.0000  0.0000   0.000000E+00         877001
   2 -10   1    -18.3     27.0   6   0   1  0.0000  0.0000  0.0000  0.0000  0.0000  0.0000  0.0000  0.0000   0.000000E+00         878001
   3 -12   1    237.7     46.9   6   0   1  0.0000  0.0000  0.0000  0.0000  0.0000  0.0000  0.0000  0.0000   0.000000E+00         879001
   3 -13   1      4.0     21.6   6   0   1  0.0000  0.0000  0.0000  0.0000  0.0000  0.0000  0.0000  0.0000   0.000000E+00         880001
  -6  13   2     -2.0     20.8   6   0   1  0.0000  0.0000  0.0000  0.0000  0.0000  0.0000  0.0000  0.0000   0.000000E+00         881001
  -6  12   2      2.0     26.1   6   0   1  0.0000  0.0000  0.0000  0.0000  0.0000  0.0000  0.0000  0.0000   0.000000E+00         882001
  -5  10   2    -10.7     34.3   6   0   1  0.0000  0.0000  0.0000  0.0000  0.0000  0.0000  0.0000  0.0000   0.000000E+00         883001
  -5   9   2    433.9     48.6   6   0   1  0.0000  0.0000  0.0000  0.0000  0.0000  0.0000  0.0000  0.0000   0.000000E+00         884001
  -4   7   2   4723.6    147.4   6   0   1  0.0000  0.0000  0.0000  0.0000  0.0000  0.0000  0.0000  0.0000   0.000000E+00         885001
  -4   6   2   1014.9     90.8   6   0   1  0.0000  0.0000  0.0000  0.0000  0.0000  0.0000  0.0000  0.0000   0.000000E+00         886001
  -1  -3   2    566.2     88.3   6   0   1  0.0000  0.0000  0.0000  0.0000  0.0000  0.0000  0.0000  0.0000   0.000000E+00         887001
   0  -5   2    821.3     87.3   6   0   1  0.0000  0.0000  0.0000  0.0000  0.0000  0.0000  0.0000  0.0000   0.000000E+00         888001
   0  -6   2    -39.8     39.2   6   0   1  0.0000  0.0000  0.0000  0.0000  0.0000  0.0000  0.0000  0.0000   0.000000E+00         889001
   1  -8   2    239.1     50.2   6   0   1  0.0000  0.0000  0.0000  0.0000  0.0000  0.0000  0.0000  0.0000   0.000000E+00         890001
   1  -9   2     17.6     28.7   6   0   1  0.0000  0.0000  0.0000  0.0000  0.0000  0.0000  0.0000  0.0000   0.000000E+00         891001
   2 -11   2     92.9     34.2   6   0   1  0.0000  0.0000  0.0000  0.0000  0.0000  0.0000  0.0000  0.0000   0.000000E+00         892001
   2 -12   2    -22.0     25.4   6   0   1  0.0000  0.0000  0.0000  0.0000  0.0000  0.0000  0.0000  0.0000   0.000000E+00         893001
   2 -13   2     -3.8     15.4   6   0   1  0.0000  0.0000  0.0000  0.0000  0.0000  0.0000  0.0000  0.0000   0.000000E+00         894001
   3 -14   2     88.8     29.8   6   0   1  0.0000  0.0000  0.0000  0.0000  0.0000  0.0000  0.0000  0.0000   0.000000E+00         895001
  -7  12   3    -18.7     25.3   6   0   1  0.0000  0.0000  0.0000  0.0000  0.0000  0.0000  0.0000  0.0000   0.000000E+00         896001
  -6  10   3     16.5     39.4   6   0   1  0.0000  0.0000  0.0000  0.0000  0.0000  0.0000  0.0000  0.0000   0.000000E+00         897001
  -6   9   3    438.4     60.2   6   0   1  0.0000  0.0000  0.0000  0.0000  0.0000  0.0000  0.0000  0.0000   0.000000E+00         898001
  -5   7   3    354.6     83.4   6   0   1  0.0000  0.0000  0.0000  0.0000  0.0000  0.0000  0.0000  0.0000   0.000000E+00         899001
  -5   6   3     22.7     55.6   6   0   1  0.0000  0.0000  0.0000  0.0000  0.0000  0.0000  0.0000  0.0000   0.000000E+00         900001
  -4   4   3    456.9    109.5   6   0   1  0.0000  0.0000  0.0000  0.0000  0.0000  0.0000  0.0000  0.0000   0.000000E+00         901001
  -3   1   3    623.4    104.9   6   0   1  0.0000  0.0000  0.0000  0.0000  0.0000  0.0000  0.0000  0.0000   0.000000E+00         902001
  -2  -2   3    458.9     85.1   6   0   1  0.0000  0.0000  0.0000  0.0000  0.0000  0.0000  0.0000  0.0000   0.000000E+00         903001
  -1  -5   3   3688.9    129.4   6   0   1  0.0000  0.0000  0.0000  0.0000  0.0000  0.0000  0.0000  0.0000   0.000000E+00         904001
  -1  -6   3     44.0     39.7   6   0   1  0.0000  0.0000  0.0000  0.0000  0.0000  0.0000  0.0000  0.0000   0.000000E+00         905001
   0  -8   3   1232.8     77.4   6   0   1  0.0000  0.0000  0.0000  0.0000  0.0000  0.0000  0.0000  0.0000   0.000000E+00         906001
   0  -9   3     -8.0     22.2   6   0   1  0.0000  0.0000  0.0000  0.0000  0.0000  0.0000  0.0000  0.0000   0.000000E+00         907001
   1 -11   3    162.6     37.2   6   0   1  0.0000  0.0000  0.0000  0.0000  0.0000  0.0000  0.0000  0.0000   0.000000E+00         908001
   1 -12   3    -30.7     20.5   6   0   1  0.0000  0.0000  0.0000  0.0000  0.0000  0.0000  0.0000  0.0000   0.000000E+00         909001
   1 -13   3     30.0     17.3   6   0   1  0.0000  0.0000  0.0000  0.0000  0.0000  0.0000  0.0000  0.0000   0.000000E+00         910001
   2 -14   3     44.5     25.8   6   0   1  0.0000  0.0000  0.0000  0.0000  0.0000  0.0000  0.0000  0.0000   0.000000E+00         911001
  -7  10   4    -49.9     41.9   6   0   1  0.0000  0.0000  0.0000  0.0000  0.0000  0.0000  0.0000  0.0000   0.000000E+00         912001
  -7   9   4     93.8     44.9   6   0   1  0.0000  0.0000  0.0000  0.0000  0.0000  0.0000  0.0000  0.0000   0.000000E+00         913001
  -6   7   4    257.5    102.8   6   0   1  0.0000  0.0000  0.0000  0.0000  0.0000  0.0000  0.0000  0.0000   0.000000E+00         914001
  -5   4   4     27.6     69.5   6   0   1  0.0000  0.0000  0.0000  0.0000  0.0000  0.0000  0.0000  0.0000   0.000000E+00         915001
  -4   1   4    543.7     71.0   6   0   1  0.0000  0.0000  0.0000  0.0000  0.0000  0.0000  0.0000  0.0000   0.000000E+00         916001
  -3  -2   4    119.8     57.8   6   0   1  0.0000  0.0000  0.0000  0.0000  0.0000  0.0000  0.0000  0.0000   0.000000E+00         917001
  -2  -5   4     87.5     50.8   6   0   1  0.0000  0.0000  0.0000  0.0000  0.0000  0.0000  0.0000  0.0000   0.000000E+00         918001
  -2  -6   4     14.7     25.6   6   0   1  0.0000  0.0000  0.0000  0.0000  0.0000  0.0000  0.0000  0.0000   0.000000E+00         919001
  -1  -8   4     29.9     40.8   6   0   1  0.0000  0.0000  0.0000  0.0000  0.0000  0.0000  0.0000  0.0000   0.000000E+00         920001
  -1  -9   4     25.7     24.5   6   0   1  0.0000  0.0000  0.0000  0.0000  0.0000  0.0000  0.0000  0.0000   0.000000E+00         921001
   0 -11   4      6.0     29.8   6   0   1  0.0000  0.0000  0.0000  0.0000  0.0000  0.0000  0.0000  0.0000   0.000000E+00         922001
   0 -12   4     -1.0     22.3   6   0   1  0.0000  0.0000  0.0000  0.0000  0.0000  0.0000  0.0000  0.0000   0.000000E+00         923001
   1 -14   4     -5.8     19.7   6   0   1  0.0000  0.0000  0.0000  0.0000  0.0000  0.0000  0.0000  0.0000   0.000000E+00         924001
  -8  10   5    -51.7     50.3   6   0   1  0.0000  0.0000  0.0000  0.0000  0.0000  0.0000  0.0000  0.0000   0.000000E+00         925001
  -8   9   5     13.8     33.3   6   0   1  0.0000  0.0000  0.0000  0.0000  0.0000  0.0000  0.0000  0.0000   0.000000E+00         926001
  -7   7   5   -186.0     91.1   6   0   1  0.0000  0.0000  0.0000  0.0000  0.0000  0.0000  0.0000  0.0000   0.000000E+00         927001
  -6   4   5    309.1     58.3   6   0   1  0.0000  0.0000  0.0000  0.0000  0.0000  0.0000  0.0000  0.0000   0.000000E+00         928001
  -5   1   5    144.4     47.7   6   0   1  0.0000  0.0000  0.0000  0.0000  0.0000  0.0000  0.0000  0.0000   0.000000E+00         929001
  -4  -2   5     80.9     40.5   6   0   1  0.0000  0.0000  0.0000  0.0000  0.0000  0.0000  0.0000  0.0000   0.000000E+00         930001
  -3  -5   5     81.0     41.3   6   0   1  0.0000  0.0000  0.0000  0.0000  0.0000  0.0000  0.0000  0.0000   0.000000E+00         931001
  -2  -7   5     67.2     41.2   6   0   1  0.0000  0.0000  0.0000  0.0000  0.0000  0.0000  0.0000  0.0000   0.000000E+00         932001
  -2  -8   5    671.8     63.4   6   0   1  0.0000  0.0000  0.0000  0.0000  0.0000  0.0000  0.0000  0.0000   0.000000E+00         933001
  -2  -9   5    -13.0     22.9   6   0   1  0.0000  0.0000  0.0000  0.0000  0.0000  0.0000  0.0000  0.0000   0.000000E+00         934001
  -1 -10   5    296.0     41.9   6   0   1  0.0000  0.0000  0.0000  0.0000  0.0000  0.0000  0.0000  0.0000   0.000000E+00         935001
  -1 -11   5    216.7     41.8   6   0   1  0.0000  0.0000  0.0000  0.0000  0.0000  0.0000  0.0000  0.0000   0.000000E+00         936001
  -1 -12   5     -4.9     17.2   6   0   1  0.0000  0.0000  0.0000  0.0000  0.0000  0.0000  0.0000  0.0000   0.000000E+00         937001
   0 -13   5    170.8     31.9   6   0   1  0.0000  0.0000  0.0000  0.0000  0.0000  0.0000  0.0000  0.0000   0.000000E+00         938001
  -8   7   6    268.8     58.2   6   0   1  0.0000  0.0000  0.0000  0.0000  0.0000  0.0000  0.0000  0.0000   0.000000E+00         939001
  -7   5   6     72.0     33.0   6   0   1  0.0000  0.0000  0.0000  0.0000  0.0000  0.0000  0.0000  0.0000   0.000000E+00         940001
  -7   4   6     83.0     37.0   6   0   1  0.0000  0.0000  0.0000  0.0000  0.0000  0.0000  0.0000  0.0000   0.000000E+00         941001
  -6   2   6    145.1     46.2   6   0   1  0.0000  0.0000  0.0000  0.0000  0.0000  0.0000  0.0000  0.0000   0.000000E+00         942001
  -6   1   6     33.3     35.4   6   0   1  0.0000  0.0000  0.0000  0.0000  0.0000  0.0000  0.0000  0.0000   0.000000E+00         943001
  -5  -1   6     78.3     42.4   6   0   1  0.0000  0.0000  0.0000  0.0000  0.0000  0.0000  0.0000  0.0000   0.000000E+00         944001
  -5  -2   6    -42.5     28.3   6   0   1  0.0000  0.0000  0.0000  0.0000  0.0000  0.0000  0.0000  0.0000   0.000000E+00         945001
  -4  -4   6     93.9     38.6   6   0   1  0.0000  0.0000  0.0000  0.0000  0.0000  0.0000  0.0000  0.0000   0.000000E+00         946001
  -4  -5   6    -21.5     23.1   6   0   1  0.0000  0.0000  0.0000  0.0000  0.0000  0.0000  0.0000  0.0000   0.000000E+00         947001
  -3  -7   6     57.3     37.4   6   0   1  0.0000  0.0000  0.0000  0.0000  0.0000  0.0000  0.0000  0.0000   0.000000E+00         948001
  -3  -8   6     36.7     29.0   6   0   1  0.0000  0.0000  0.0000  0.0000  0.0000  0.0000  0.0000  0.0000   0.000000E+00         949001
  -3  -9   6     -7.8     17.9   6   0   1  0.0000  0.0000  0.0000  0.0000  0.0000  0.0000  0.0000  0.0000   0.000000E+00         950001
  -2 -10   6    109.8     31.5   6   0   1  0.0000  0.0000  0.0000  0.0000  0.0000  0.0000  0.0000  0.0000   0.000000E+00         951001
  -2 -11   6     38.8     30.1   6   0   1  0.0000  0.0000  0.0000  0.0000  0.0000  0.0000  0.0000  0.0000   0.000000E+00         952001
  -2 -12   6     -5.0     17.2   6   0   1  0.0000  0.0000  0.0000  0.0000  0.0000  0.0000  0.0000  0.0000   0.000000E+00         953001
  -1 -13   6     -2.4     21.2   6   0   1  0.0000  0.0000  0.0000  0.0000  0.0000  0.0000  0.0000  0.0000   0.000000E+00         954001
  -8   5   7     -0.5     26.9   6   0   1  0.0000  0.0000  0.0000  0.0000  0.0000  0.0000  0.0000  0.0000   0.000000E+00         955001
  -8   4   7    -37.4     27.7   6   0   1  0.0000  0.0000  0.0000  0.0000  0.0000  0.0000  0.0000  0.0000   0.000000E+00         956001
  -7   2   7     28.4     36.2   6   0   1  0.0000  0.0000  0.0000  0.0000  0.0000  0.0000  0.0000  0.0000   0.000000E+00         957001
  -7   1   7     -8.8     30.5   6   0   1  0.0000  0.0000  0.0000  0.0000  0.0000  0.0000  0.0000  0.0000   0.000000E+00         958001
  -6  -1   7      6.1     34.5   6   0   1  0.0000  0.0000  0.0000  0.0000  0.0000  0.0000  0.0000  0.0000   0.000000E+00         959001
  -6  -2   7    -16.5     22.8   6   0   1  0.0000  0.0000  0.0000  0.0000  0.0000  0.0000  0.0000  0.0000   0.000000E+00         960001
  -5  -4   7     74.5     33.7   6   0   1  0.0000  0.0000  0.0000  0.0000  0.0000  0.0000  0.0000  0.0000   0.000000E+00         961001
  -5  -5   7      1.0     24.4   6   0   1  0.0000  0.0000  0.0000  0.0000  0.0000  0.0000  0.0000  0.0000   0.000000E+00         962001
  -4  -7   7    254.5     41.1   6   0   1  0.0000  0.0000  0.0000  0.0000  0.0000  0.0000  0.0000  0.0000   0.000000E+00         963001
  -4  -8   7    -22.3     20.3   6   0   1  0.0000  0.0000  0.0000  0.0000  0.0000  0.0000  0.0000  0.0000   0.000000E+00         964001
  -4  -9   7     34.3     17.6   6   0   1  0.0000  0.0000  0.0000  0.0000  0.0000  0.0000  0.0000  0.0000   0.000000E+00         965001
  -3 -10   7    219.6     35.4   6   0   1  0.0000  0.0000  0.0000  0.0000  0.0000  0.0000  0.0000  0.0000   0.000000E+00         966001
  -3 -11   7      8.9     20.6   6   0   1  0.0000  0.0000  0.0000  0.0000  0.0000  0.0000  0.0000  0.0000   0.000000E+00         967001
  -8   2   8     45.9     33.8   6   0   1  0.0000  0.0000  0.0000  0.0000  0.0000  0.0000  0.0000  0.0000   0.000000E+00         968001
  -8   1   8     15.2     25.2   6   0   1  0.0000  0.0000  0.0000  0.0000  0.0000  0.0000  0.0000  0.0000   0.000000E+00         969001
  -7  -1   8    111.6     37.1   6   0   1  0.0000  0.0000  0.0000  0.0000  0.0000  0.0000  0.0000  0.0000   0.000000E+00         970001
  -7  -2   8     30.4     25.3   6   0   1  0.0000  0.0000  0.0000  0.0000  0.0000  0.0000  0.0000  0.0000   0.000000E+00         971001
  -6  -4   8     84.5     31.7   6   0   1  0.0000  0.0000  0.0000  0.0000  0.0000  0.0000  0.0000  0.0000   0.000000E+00         972001
  -6  -5   8     10.9     20.2   6   0   1  0.0000  0.0000  0.0000  0.0000  0.0000  0.0000  0.0000  0.0000   0.000000E+00         973001
  -5  -7   8     -1.0     24.2   6   0   1  0.0000  0.0000  0.0000  0.0000  0.0000  0.0000  0.0000  0.0000   0.000000E+00         974001
  -5  -8   8     -8.1     18.3   6   0   1  0.0000  0.0000  0.0000  0.0000  0.0000  0.0000  0.0000  0.0000   0.000000E+00         975001
  -5  -9   8     12.8     14.4   6   0   1  0.0000  0.0000  0.0000  0.0000  0.0000  0.0000  0.0000  0.0000   0.000000E+00         976001
  -7  -3   9    -14.0     24.0   6   0   1  0.0000  0.0000  0.0000  0.0000  0.0000  0.0000  0.0000  0.0000   0.000000E+00         977001
  -7  -4   9     90.5     27.3   6   0   1  0.0000  0.0000  0.0000  0.0000  0.0000  0.0000  0.0000  0.0000   0.000000E+00         978001
   7   4  -9     12.4     17.2   8   0   1  0.0000  0.0000  0.0000  0.0000  0.0000  0.0000  0.0000  0.0000   0.000000E+00         979001
   5   9  -8     -2.8     20.2   8   0   1  0.0000  0.0000  0.0000  0.0000  0.0000  0.0000  0.0000  0.0000   0.000000E+00         980001
   5   8  -8     18.9     17.4   8   0   1  0.0000  0.0000  0.0000  0.0000  0.0000  0.0000  0.0000  0.0000   0.000000E+00         981001
   6   7  -8     22.6     16.7   8   0   1  0.0000  0.0000  0.0000  0.0000  0.0000  0.0000  0.0000  0.0000   0.000000E+00         982001
   6   6  -8    -11.3     20.0   8   0   1  0.0000  0.0000  0.0000  0.0000  0.0000  0.0000  0.0000  0.0000   0.000000E+00         983001
   6   5  -8     31.6     22.6   8   0   1  0.0000  0.0000  0.0000  0.0000  0.0000  0.0000  0.0000  0.0000   0.000000E+00         984001
   7   3  -8    -16.3     20.9   8   0   1  0.0000  0.0000  0.0000  0.0000  0.0000  0.0000  0.0000  0.0000   0.000000E+00         985001
   7   2  -8     21.5     23.0   8   0   1  0.0000  0.0000  0.0000  0.0000  0.0000  0.0000  0.0000  0.0000   0.000000E+00         986001
   7   1  -8     38.7     21.8   8   0   1  0.0000  0.0000  0.0000  0.0000  0.0000  0.0000  0.0000  0.0000   0.000000E+00         987001
   8  -1  -8     26.6     25.9   8   0   1  0.0000  0.0000  0.0000  0.0000  0.0000  0.0000  0.0000  0.0000   0.000000E+00         988001
   8  -2  -8      1.7     22.5   8   0   1  0.0000  0.0000  0.0000  0.0000  0.0000  0.0000  0.0000  0.0000   0.000000E+00         989001
   3  11  -7     -4.0     11.6   8   0   1  0.0000  0.0000  0.0000  0.0000  0.0000  0.0000  0.0000  0.0000   0.000000E+00         990001
   4  10  -7     24.6     21.0   8   0   1  0.0000  0.0000  0.0000  0.0000  0.0000  0.0000  0.0000  0.0000   0.000000E+00         991001
   4   9  -7     12.9     20.5   8   0   1  0.0000  0.0000  0.0000  0.0000  0.0000  0.0000  0.0000  0.0000   0.000000E+00         992001
   4   8  -7     -3.3     16.2   8   0   1  0.0000  0.0000  0.0000  0.0000  0.0000  0.0000  0.0000  0.0000   0.000000E+00         993001
   5   7  -7    197.8     40.2   8   0   1  0.0000  0.0000  0.0000  0.0000  0.0000  0.0000  0.0000  0.0000   0.000000E+00         994001
   5   6  -7    355.3     49.2   8   0   1  0.0000  0.0000  0.0000  0.0000  0.0000  0.0000  0.0000  0.0000   0.000000E+00         995001
   5   5  -7     12.2     18.6   8   0   1  0.0000  0.0000  0.0000  0.0000  0.0000  0.0000  0.0000  0.0000   0.000000E+00         996001
   6   3  -7     32.8     28.7   8   0   1  0.0000  0.0000  0.0000  0.0000  0.0000  0.0000  0.0000  0.0000   0.000000E+00         997001
   6   2  -7     56.6     26.3   8   0   1  0.0000  0.0000  0.0000  0.0000  0.0000  0.0000  0.0000  0.0000   0.000000E+00         998001
   7  -1  -7     -5.3     23.4   8   0   1  0.0000  0.0000  0.0000  0.0000  0.0000  0.0000  0.0000  0.0000   0.000000E+00        1000001
   7  -2  -7     -1.9     25.3   8   0   1  0.0000  0.0000  0.0000  0.0000  0.0000  0.0000  0.0000  0.0000   0.000000E+00        1001001
   8  -4  -7     -8.9     32.8   8   0   1  0.0000  0.0000  0.0000  0.0000  0.0000  0.0000  0.0000  0.0000   0.000000E+00        1002001
   8  -5  -7      5.4     35.0   8   0   1  0.0000  0.0000  0.0000  0.0000  0.0000  0.0000  0.0000  0.0000   0.000000E+00        1003001
   2  13  -6     84.7     24.0   8   0   1  0.0000  0.0000  0.0000  0.0000  0.0000  0.0000  0.0000  0.0000   0.000000E+00        1004001
   2  12  -6    -21.6     15.2   8   0   1  0.0000  0.0000  0.0000  0.0000  0.0000  0.0000  0.0000  0.0000   0.000000E+00        1005001
   3  10  -6     85.2     26.6   8   0   1  0.0000  0.0000  0.0000  0.0000  0.0000  0.0000  0.0000  0.0000   0.000000E+00        1006001
   3   9  -6     87.6     28.6   8   0   1  0.0000  0.0000  0.0000  0.0000  0.0000  0.0000  0.0000  0.0000   0.000000E+00        1007001
   4   7  -6     44.3     24.8   8   0   1  0.0000  0.0000  0.0000  0.0000  0.0000  0.0000  0.0000  0.0000   0.000000E+00        1008001
   4   6  -6     12.3     28.9   8   0   1  0.0000  0.0000  0.0000  0.0000  0.0000  0.0000  0.0000  0.0000   0.000000E+00        1009001
   4   5  -6      6.2     17.8   8   0   1  0.0000  0.0000  0.0000  0.0000  0.0000  0.0000  0.0000  0.0000   0.000000E+00        1010001
   5   3  -6    593.5     56.2   8   0   1  0.0000  0.0000  0.0000  0.0000  0.0000  0.0000  0.0000  0.0000   0.000000E+00        1011001
   5   2  -6     41.8     27.4   8   0   1  0.0000  0.0000  0.0000  0.0000  0.0000  0.0000  0.0000  0.0000   0.000000E+00        1012001
   6   0  -6     36.4     31.0   8   0   1  0.0000  0.0000  0.0000  0.0000  0.0000  0.0000  0.0000  0.0000   0.000000E+00        1013001
   6  -1  -6      6.6     27.9   8   0   1  0.0000  0.0000  0.0000  0.0000  0.0000  0.0000  0.0000  0.0000   0.000000E+00        1014001
   7  -4  -6      8.9     41.1   8   0   1  0.0000  0.0000  0.0000  0.0000  0.0000  0.0000  0.0000  0.0000   0.000000E+00        1015001
   7  -5  -6     54.4     48.9   8   0   1  0.0000  0.0000  0.0000  0.0000  0.0000  0.0000  0.0000  0.0000   0.000000E+00        1016001
   8  -8  -6    123.2     82.3   8   0   1  0.0000  0.0000  0.0000  0.0000  0.0000  0.0000  0.0000  0.0000   0.000000E+00        1017001
   8  -9  -6    544.8    120.9   8   0   1  0.0000  0.0000  0.0000  0.0000  0.0000  0.0000  0.0000  0.0000   0.000000E+00        1018001
   1  14  -5      4.9     12.0   8   0   1  0.0000  0.0000  0.0000  0.0000  0.0000  0.0000  0.0000  0.0000   0.000000E+00        1019001
   1  13  -5     25.4     20.4   8   0   1  0.0000  0.0000  0.0000  0.0000  0.0000  0.0000  0.0000  0.0000   0.000000E+00        1020001
   1  12  -5     -6.4     16.0   8   0   1  0.0000  0.0000  0.0000  0.0000  0.0000  0.0000  0.0000  0.0000   0.000000E+00        1021001
   2  10  -5     18.6     24.5   8   0   1  0.0000  0.0000  0.0000  0.0000  0.0000  0.0000  0.0000  0.0000   0.000000E+00        1022001
   2   9  -5    114.3     32.0   8   0   1  0.0000  0.0000  0.0000  0.0000  0.0000  0.0000  0.0000  0.0000   0.000000E+00        1023001
   3   7  -5    243.5     37.4   8   0   1  0.0000  0.0000  0.0000  0.0000  0.0000  0.0000  0.0000  0.0000   0.000000E+00        1024001
   3   6  -5     33.9     33.5   8   0   1  0.0000  0.0000  0.0000  0.0000  0.0000  0.0000  0.0000  0.0000   0.000000E+00        1025001
   4   3  -5     14.8     34.2   8   0   1  0.0000  0.0000  0.0000  0.0000  0.0000  0.0000  0.0000  0.0000   0.000000E+00        1026001
   4   2  -5     16.3     26.6   8   0   1  0.0000  0.0000  0.0000  0.0000  0.0000  0.0000  0.0000  0.0000   0.000000E+00        1027001
   5  -1  -5    -33.4     32.9   8   0   1  0.0000  0.0000  0.0000  0.0000  0.0000  0.0000  0.0000  0.0000   0.000000E+00        1029001
   6  -4  -5    523.0     66.8   8   0   1  0.0000  0.0000  0.0000  0.0000  0.0000  0.0000  0.0000  0.0000   0.000000E+00        1030001
   6  -5  -5    222.5     62.0   8   0   1  0.0000  0.0000  0.0000  0.0000  0.0000  0.0000  0.0000  0.0000   0.000000E+00        1031001
   7  -8  -5    989.5    110.5   8   0   1  0.0000  0.0000  0.0000  0.0000  0.0000  0.0000  0.0000  0.0000   0.000000E+00        1032001
   0  14  -4     26.8     17.8   8   0   1  0.0000  0.0000  0.0000  0.0000  0.0000  0.0000  0.0000  0.0000   0.000000E+00        1033001
   0  13  -4     10.2     22.2   8   0   1  0.0000  0.0000  0.0000  0.0000  0.0000  0.0000  0.0000  0.0000   0.000000E+00        1034001
   0  12  -4     19.9     18.5   8   0   1  0.0000  0.0000  0.0000  0.0000  0.0000  0.0000  0.0000  0.0000   0.000000E+00        1035001
   1  11  -4     66.4     23.7   8   0   1  0.0000  0.0000  0.0000  0.0000  0.0000  0.0000  0.0000  0.0000   0.000000E+00        1036001
   1  10  -4     45.3     27.6   8   0   1  0.0000  0.0000  0.0000  0.0000  0.0000  0.0000  0.0000  0.0000   0.000000E+00        1037001
   1   9  -4     82.5     28.6   8   0   1  0.0000  0.0000  0.0000  0.0000  0.0000  0.0000  0.0000  0.0000   0.000000E+00        1038001
   2   7  -4    139.0     36.2   8   0   1  0.0000  0.0000  0.0000  0.0000  0.0000  0.0000  0.0000  0.0000   0.000000E+00        1039001
   2   6  -4    123.4     38.2   8   0   1  0.0000  0.0000  0.0000  0.0000  0.0000  0.0000  0.0000  0.0000   0.000000E+00        1040001
   3   3  -4     27.8     39.5   8   0   1  0.0000  0.0000  0.0000  0.0000  0.0000  0.0000  0.0000  0.0000   0.000000E+00        1041001
   4   0  -4   1558.7     84.4   8   0   1  0.0000  0.0000  0.0000  0.0000  0.0000  0.0000  0.0000  0.0000   0.000000E+00        1042001
   4  -1  -4    -38.9     48.1   8   0   1  0.0000  0.0000  0.0000  0.0000  0.0000  0.0000  0.0000  0.0000   0.000000E+00        1043001
   5  -4  -4    133.1     85.4   8   0   1  0.0000  0.0000  0.0000  0.0000  0.0000  0.0000  0.0000  0.0000   0.000000E+00        1044001
   6  -7  -4     30.2     61.7   8   0   1  0.0000  0.0000  0.0000  0.0000  0.0000  0.0000  0.0000  0.0000   0.000000E+00        1045001
   6  -8  -4   4470.4    143.2   8   0   1  0.0000  0.0000  0.0000  0.0000  0.0000  0.0000  0.0000  0.0000   0.000000E+00        1046001
   7 -11  -4    -62.0     35.2   8   0   1  0.0000  0.0000  0.0000  0.0000  0.0000  0.0000  0.0000  0.0000   0.000000E+00        1047001
   7 -12  -4     66.6     35.4   8   0   1  0.0000  0.0000  0.0000  0.0000  0.0000  0.0000  0.0000  0.0000   0.000000E+00        1048001
  -1  14  -3     31.2     24.1   8   0   1  0.0000  0.0000  0.0000  0.0000  0.0000  0.0000  0.0000  0.0000   0.000000E+00        1049001
  -1  13  -3     28.7     26.6   8   0   1  0.0000  0.0000  0.0000  0.0000  0.0000  0.0000  0.0000  0.0000   0.000000E+00        1050001
  -1  12  -3     15.4     17.2   8   0   1  0.0000  0.0000  0.0000  0.0000  0.0000  0.0000  0.0000  0.0000   0.000000E+00        1051001
   0  11  -3     49.8     26.9   8   0   1  0.0000  0.0000  0.0000  0.0000  0.0000  0.0000  0.0000  0.0000   0.000000E+00        1052001
   0  10  -3     57.8     31.5   8   0   1  0.0000  0.0000  0.0000  0.0000  0.0000  0.0000  0.0000  0.0000   0.000000E+00        1053001
   0   9  -3     12.4     25.6   8   0   1  0.0000  0.0000  0.0000  0.0000  0.0000  0.0000  0.0000  0.0000   0.000000E+00        1054001
   1   7  -3     19.1     31.8   8   0   1  0.0000  0.0000  0.0000  0.0000  0.0000  0.0000  0.0000  0.0000   0.000000E+00        1055001
   1   6  -3    294.2     49.0   8   0   1  0.0000  0.0000  0.0000  0.0000  0.0000  0.0000  0.0000  0.0000   0.000000E+00        1056001
   2   3  -3    312.1     60.5   8   0   1  0.0000  0.0000  0.0000  0.0000  0.0000  0.0000  0.0000  0.0000   0.000000E+00        1057001
   3  -1  -3    554.6     88.4   8   0   1  0.0000  0.0000  0.0000  0.0000  0.0000  0.0000  0.0000  0.0000   0.000000E+00        1059001
   4  -4  -3   2482.9    196.9   8   0   1  0.0000  0.0000  0.0000  0.0000  0.0000  0.0000  0.0000  0.0000   0.000000E+00        1060001
   5  -7  -3    362.6     78.0   8   0   1  0.0000  0.0000  0.0000  0.0000  0.0000  0.0000  0.0000  0.0000   0.000000E+00        1061001
   5  -8  -3    524.5     75.7   8   0   1  0.0000  0.0000  0.0000  0.0000  0.0000  0.0000  0.0000  0.0000   0.000000E+00        1062001
   6 -11  -3    -13.5     34.0   8   0   1  0.0000  0.0000  0.0000  0.0000  0.0000  0.0000  0.0000  0.0000   0.000000E+00        1063001
   6 -12  -3     37.5     35.0   8   0   1  0.0000  0.0000  0.0000  0.0000  0.0000  0.0000  0.0000  0.0000   0.000000E+00        1064001
  -2  14  -2     20.2     20.3   8   0   1  0.0000  0.0000  0.0000  0.0000  0.0000  0.0000  0.0000  0.0000   0.000000E+00        1065001
  -2  13  -2     -4.6     23.3   8   0   1  0.0000  0.0000  0.0000  0.0000  0.0000  0.0000  0.0000  0.0000   0.000000E+00        1066001
  -2  12  -2     19.5     18.8   8   0   1  0.0000  0.0000  0.0000  0.0000  0.0000  0.0000  0.0000  0.0000   0.000000E+00        1067001
  -1  11  -2    101.7     28.1   8   0   1  0.0000  0.0000  0.0000  0.0000  0.0000  0.0000  0.0000  0.0000   0.000000E+00        1068001
  -1  10  -2     -9.5     29.5   8   0   1  0.0000  0.0000  0.0000  0.0000  0.0000  0.0000  0.0000  0.0000   0.000000E+00        1069001
  -1   9  -2    -43.7     26.3   8   0   1  0.0000  0.0000  0.0000  0.0000  0.0000  0.0000  0.0000  0.0000   0.000000E+00        1070001
   0   7  -2     85.6     44.7   8   0   1  0.0000  0.0000  0.0000  0.0000  0.0000  0.0000  0.0000  0.0000   0.000000E+00        1071001
   0   6  -2     87.3     45.1   8   0   1  0.0000  0.0000  0.0000  0.0000  0.0000  0.0000  0.0000  0.0000   0.000000E+00        1072001
   1   3  -2   1351.4     99.0   8   0   1  0.0000  0.0000  0.0000  0.0000  0.0000  0.0000  0.0000  0.0000   0.000000E+00        1073001
   2   0  -2    108.2     97.8   8   0   1  0.0000  0.0000  0.0000  0.0000  0.0000  0.0000  0.0000  0.0000   0.000000E+00        1074001
   3  -4  -2  16395.8    287.8   8   0   1  0.0000  0.0000  0.0000  0.0000  0.0000  0.0000  0.0000  0.0000   0.000000E+00        1075001
   4  -7  -2    553.3     81.6   8   0   1  0.0000  0.0000  0.0000  0.0000  0.0000  0.0000  0.0000  0.0000   0.000000E+00        1076001
   4  -8  -2    617.8     75.0   8   0   1  0.0000  0.0000  0.0000  0.0000  0.0000  0.0000  0.0000  0.0000   0.000000E+00        1077001
   5 -10  -2     61.9     40.3   8   0   1  0.0000  0.0000  0.0000  0.0000  0.0000  0.0000  0.0000  0.0000   0.000000E+00        1078001
   5 -11  -2     43.1     32.5   8   0   1  0.0000  0.0000  0.0000  0.0000  0.0000  0.0000  0.0000  0.0000   0.000000E+00        1079001
   5 -12  -2    261.5     45.0   8   0   1  0.0000  0.0000  0.0000  0.0000  0.0000  0.0000  0.0000  0.0000   0.000000E+00        1080001
  -3  14  -1     36.1     20.8   8   0   1  0.0000  0.0000  0.0000  0.0000  0.0000  0.0000  0.0000  0.0000   0.000000E+00        1081001
  -3  13  -1      0.9     21.9   8   0   1  0.0000  0.0000  0.0000  0.0000  0.0000  0.0000  0.0000  0.0000   0.000000E+00        1082001
  -3  12  -1    -11.5     17.9   8   0   1  0.0000  0.0000  0.0000  0.0000  0.0000  0.0000  0.0000  0.0000   0.000000E+00        1083001
  -2  11  -1     57.7     28.1   8   0   1  0.0000  0.0000  0.0000  0.0000  0.0000  0.0000  0.0000  0.0000   0.000000E+00        1084001
  -2  10  -1     38.8     34.4   8   0   1  0.0000  0.0000  0.0000  0.0000  0.0000  0.0000  0.0000  0.0000   0.000000E+00        1085001
  -2   9  -1     23.2     31.5   8   0   1  0.0000  0.0000  0.0000  0.0000  0.0000  0.0000  0.0000  0.0000   0.000000E+00        1086001
  -1   7  -1    166.6     48.0   8   0   1  0.0000  0.0000  0.0000  0.0000  0.0000  0.0000  0.0000  0.0000   0.000000E+00        1087001
  -1   6  -1     26.5     45.1   8   0   1  0.0000  0.0000  0.0000  0.0000  0.0000  0.0000  0.0000  0.0000   0.000000E+00        1088001
   0   3  -1    695.6    107.2   8   0   1  0.0000  0.0000  0.0000  0.0000  0.0000  0.0000  0.0000  0.0000   0.000000E+00        1089001
   2  -4  -1  31688.6    344.7   8   0   1  0.0000  0.0000  0.0000  0.0000  0.0000  0.0000  0.0000  0.0000   0.000000E+00        1091001
   3  -7  -1    720.1     80.7   8   0   1  0.0000  0.0000  0.0000  0.0000  0.0000  0.0000  0.0000  0.0000   0.000000E+00        1092001
   3  -8  -1    270.5     61.1   8   0   1  0.0000  0.0000  0.0000  0.0000  0.0000  0.0000  0.0000  0.0000   0.000000E+00        1093001
   4 -10  -1      0.5     32.0   8   0   1  0.0000  0.0000  0.0000  0.0000  0.0000  0.0000  0.0000  0.0000   0.000000E+00        1094001
   4 -11  -1    -11.3     33.2   8   0   1  0.0000  0.0000  0.0000  0.0000  0.0000  0.0000  0.0000  0.0000   0.000000E+00        1095001
   4 -12  -1    134.4     36.6   8   0   1  0.0000  0.0000  0.0000  0.0000  0.0000  0.0000  0.0000  0.0000   0.000000E+00        1096001
   5 -14  -1    -12.1     21.0   8   0   1  0.0000  0.0000  0.0000  0.0000  0.0000  0.0000  0.0000  0.0000   0.000000E+00        1097001
  -4  14   0     -6.0     18.2   8   0   1  0.0000  0.0000  0.0000  0.0000  0.0000  0.0000  0.0000  0.0000   0.000000E+00        1098001
  -4  13   0     -1.6     20.1   8   0   1  0.0000  0.0000  0.0000  0.0000  0.0000  0.0000  0.0000  0.0000   0.000000E+00        1099001
  -3  11   0      8.5     26.9   8   0   1  0.0000  0.0000  0.0000  0.0000  0.0000  0.0000  0.0000  0.0000   0.000000E+00        1100001
  -3  10   0     84.2     38.2   8   0   1  0.0000  0.0000  0.0000  0.0000  0.0000  0.0000  0.0000  0.0000   0.000000E+00        1101001
  -2   7   0    514.4     70.0   8   0   1  0.0000  0.0000  0.0000  0.0000  0.0000  0.0000  0.0000  0.0000   0.000000E+00        1102001
  -1   4   0   4285.7    156.3   8   0   1  0.0000  0.0000  0.0000  0.0000  0.0000  0.0000  0.0000  0.0000   0.000000E+00        1103001
  -1   3   0  20794.6    300.3   8   0   1  0.0000  0.0000  0.0000  0.0000  0.0000  0.0000  0.0000  0.0000   0.000000E+00        1104001
   1  -3   0  41470.4    400.4   8   0   1  0.0000  0.0000  0.0000  0.0000  0.0000  0.0000  0.0000  0.0000   0.000000E+00        1105001
   1  -4   0   2011.0    140.8   8   0   1  0.0000  0.0000  0.0000  0.0000  0.0000  0.0000  0.0000  0.0000   0.000000E+00        1106001
   2  -7   0    159.5     55.2   8   0   1  0.0000  0.0000  0.0000  0.0000  0.0000  0.0000  0.0000  0.0000   0.000000E+00        1107001
   2  -8   0    555.0     67.8   8   0   1  0.0000  0.0000  0.0000  0.0000  0.0000  0.0000  0.0000  0.0000   0.000000E+00        1108001
   3 -10   0     -2.6     32.5   8   0   1  0.0000  0.0000  0.0000  0.0000  0.0000  0.0000  0.0000  0.0000   0.000000E+00        1109001
   3 -11   0     30.8     37.1   8   0   1  0.0000  0.0000  0.0000  0.0000  0.0000  0.0000  0.0000  0.0000   0.000000E+00        1110001
   3 -12   0    132.7     35.8   8   0   1  0.0000  0.0000  0.0000  0.0000  0.0000  0.0000  0.0000  0.0000   0.000000E+00        1111001
   4 -14   0     21.4     21.8   8   0   1  0.0000  0.0000  0.0000  0.0000  0.0000  0.0000  0.0000  0.0000   0.000000E+00        1112001
   4 -15   0     -4.0     24.7   8   0   1  0.0000  0.0000  0.0000  0.0000  0.0000  0.0000  0.0000  0.0000   0.000000E+00        1113001
  -5  14   1      2.0     22.3   8   0   1  0.0000  0.0000  0.0000  0.0000  0.0000  0.0000  0.0000  0.0000   0.000000E+00        1114001
  -5  13   1     -0.6     19.1   8   0   1  0.0000  0.0000  0.0000  0.0000  0.0000  0.0000  0.0000  0.0000   0.000000E+00        1115001
  -4  11   1     -6.6     25.6   8   0   1  0.0000  0.0000  0.0000  0.0000  0.0000  0.0000  0.0000  0.0000   0.000000E+00        1116001
  -4  10   1     69.7     33.9   8   0   1  0.0000  0.0000  0.0000  0.0000  0.0000  0.0000  0.0000  0.0000   0.000000E+00        1117001
  -3   7   1   3751.4    133.3   8   0   1  0.0000  0.0000  0.0000  0.0000  0.0000  0.0000  0.0000  0.0000   0.000000E+00        1118001
  -2   4   1  32571.5    355.9   8   0   1  0.0000  0.0000  0.0000  0.0000  0.0000  0.0000  0.0000  0.0000   0.000000E+00        1119001
   0  -3   1   1090.0    127.6   8   0   1  0.0000  0.0000  0.0000  0.0000  0.0000  0.0000  0.0000  0.0000   0.000000E+00        1121001
   0  -4   1    627.5    104.1   8   0   1  0.0000  0.0000  0.0000  0.0000  0.0000  0.0000  0.0000  0.0000   0.000000E+00        1122001
   1  -7   1     82.7     50.3   8   0   1  0.0000  0.0000  0.0000  0.0000  0.0000  0.0000  0.0000  0.0000   0.000000E+00        1123001
   1  -8   1    411.8     58.9   8   0   1  0.0000  0.0000  0.0000  0.0000  0.0000  0.0000  0.0000  0.0000   0.000000E+00        1124001
   2 -10   1    -18.3     27.0   8   0   1  0.0000  0.0000  0.0000  0.0000  0.0000  0.0000  0.0000  0.0000   0.000000E+00        1125001
   2 -11   1     47.1     34.8   8   0   1  0.0000  0.0000  0.0000  0.0000  0.0000  0.0000  0.0000  0.0000   0.000000E+00        1126001
   2 -12   1     16.0     28.8   8   0   1  0.0000  0.0000  0.0000  0.0000  0.0000  0.0000  0.0000  0.0000   0.000000E+00        1127001
   3 -13   1      4.0     21.6   8   0   1  0.0000  0.0000  0.0000  0.0000  0.0000  0.0000  0.0000  0.0000   0.000000E+00        1128001
   3 -14   1      1.0     19.6   8   0   1  0.0000  0.0000  0.0000  0.0000  0.0000  0.0000  0.0000  0.0000   0.000000E+00        1129001
   3 -15   1     -7.4     24.5   8   0   1  0.0000  0.0000  0.0000  0.0000  0.0000  0.0000  0.0000  0.0000   0.000000E+00        1130001
  -6  13   2     -2.0     20.8   8   0   1  0.0000  0.0000  0.0000  0.0000  0.0000  0.0000  0.0000  0.0000   0.000000E+00        1131001
  -5  11   2    -11.7     32.7   8   0   1  0.0000  0.0000  0.0000  0.0000  0.0000  0.0000  0.0000  0.0000   0.000000E+00        1132001
  -5  10   2    -10.7     34.3   8   0   1  0.0000  0.0000  0.0000  0.0000  0.0000  0.0000  0.0000  0.0000   0.000000E+00        1133001
  -4   7   2   4723.6    147.4   8   0   1  0.0000  0.0000  0.0000  0.0000  0.0000  0.0000  0.0000  0.0000   0.000000E+00        1134001
  -3   4   2  13242.8    274.4   8   0   1  0.0000  0.0000  0.0000  0.0000  0.0000  0.0000  0.0000  0.0000   0.000000E+00        1135001
  -2   0   2    222.4    116.9   8   0   1  0.0000  0.0000  0.0000  0.0000  0.0000  0.0000  0.0000  0.0000   0.000000E+00        1136001
  -1  -3   2    566.2     88.3   8   0   1  0.0000  0.0000  0.0000  0.0000  0.0000  0.0000  0.0000  0.0000   0.000000E+00        1137001
  -1  -4   2   2650.6    121.0   8   0   1  0.0000  0.0000  0.0000  0.0000  0.0000  0.0000  0.0000  0.0000   0.000000E+00        1138001
   0  -7   2    107.0     56.8   8   0   1  0.0000  0.0000  0.0000  0.0000  0.0000  0.0000  0.0000  0.0000   0.000000E+00        1139001
   1 -10   2     -3.9     28.1   8   0   1  0.0000  0.0000  0.0000  0.0000  0.0000  0.0000  0.0000  0.0000   0.000000E+00        1140001
   1 -11   2    118.5     37.0   8   0   1  0.0000  0.0000  0.0000  0.0000  0.0000  0.0000  0.0000  0.0000   0.000000E+00        1141001
   1 -12   2     57.9     28.9   8   0   1  0.0000  0.0000  0.0000  0.0000  0.0000  0.0000  0.0000  0.0000   0.000000E+00        1142001
   2 -13   2     -3.8     15.4   8   0   1  0.0000  0.0000  0.0000  0.0000  0.0000  0.0000  0.0000  0.0000   0.000000E+00        1143001
   2 -14   2     -8.8     21.5   8   0   1  0.0000  0.0000  0.0000  0.0000  0.0000  0.0000  0.0000  0.0000   0.000000E+00        1144001
   2 -15   2    -25.6     22.6   8   0   1  0.0000  0.0000  0.0000  0.0000  0.0000  0.0000  0.0000  0.0000   0.000000E+00        1145001
  -6  11   3    249.4     46.6   8   0   1  0.0000  0.0000  0.0000  0.0000  0.0000  0.0000  0.0000  0.0000   0.000000E+00        1146001
  -6  10   3     16.5     39.4   8   0   1  0.0000  0.0000  0.0000  0.0000  0.0000  0.0000  0.0000  0.0000   0.000000E+00        1147001
  -5   7   3    354.6     83.4   8   0   1  0.0000  0.0000  0.0000  0.0000  0.0000  0.0000  0.0000  0.0000   0.000000E+00        1148001
  -4   4   3    456.9    109.5   8   0   1  0.0000  0.0000  0.0000  0.0000  0.0000  0.0000  0.0000  0.0000   0.000000E+00        1149001
  -4   3   3   4465.4    173.7   8   0   1  0.0000  0.0000  0.0000  0.0000  0.0000  0.0000  0.0000  0.0000   0.000000E+00        1150001
  -2  -3   3    162.7     56.0   8   0   1  0.0000  0.0000  0.0000  0.0000  0.0000  0.0000  0.0000  0.0000   0.000000E+00        1152001
  -2  -4   3    715.7     75.5   8   0   1  0.0000  0.0000  0.0000  0.0000  0.0000  0.0000  0.0000  0.0000   0.000000E+00        1153001
  -1  -6   3     44.0     39.7   8   0   1  0.0000  0.0000  0.0000  0.0000  0.0000  0.0000  0.0000  0.0000   0.000000E+00        1154001
  -1  -7   3    -51.3     47.9   8   0   1  0.0000  0.0000  0.0000  0.0000  0.0000  0.0000  0.0000  0.0000   0.000000E+00        1155001
  -1  -8   3    382.5     53.8   8   0   1  0.0000  0.0000  0.0000  0.0000  0.0000  0.0000  0.0000  0.0000   0.000000E+00        1156001
   0 -10   3     35.6     33.5   8   0   1  0.0000  0.0000  0.0000  0.0000  0.0000  0.0000  0.0000  0.0000   0.000000E+00        1157001
   0 -11   3     36.0     33.7   8   0   1  0.0000  0.0000  0.0000  0.0000  0.0000  0.0000  0.0000  0.0000   0.000000E+00        1158001
   0 -12   3    124.2     35.6   8   0   1  0.0000  0.0000  0.0000  0.0000  0.0000  0.0000  0.0000  0.0000   0.000000E+00        1159001
   1 -13   3     30.0     17.3   8   0   1  0.0000  0.0000  0.0000  0.0000  0.0000  0.0000  0.0000  0.0000   0.000000E+00        1160001
   1 -14   3     27.0     23.1   8   0   1  0.0000  0.0000  0.0000  0.0000  0.0000  0.0000  0.0000  0.0000   0.000000E+00        1161001
   1 -15   3     25.7     21.3   8   0   1  0.0000  0.0000  0.0000  0.0000  0.0000  0.0000  0.0000  0.0000   0.000000E+00        1162001
  -7  11   4    160.8     46.7   8   0   1  0.0000  0.0000  0.0000  0.0000  0.0000  0.0000  0.0000  0.0000   0.000000E+00        1163001
  -7  10   4    -49.9     41.9   8   0   1  0.0000  0.0000  0.0000  0.0000  0.0000  0.0000  0.0000  0.0000   0.000000E+00        1164001
  -6   7   4    257.5    102.8   8   0   1  0.0000  0.0000  0.0000  0.0000  0.0000  0.0000  0.0000  0.0000   0.000000E+00        1165001
  -5   4   4     27.6     69.5   8   0   1  0.0000  0.0000  0.0000  0.0000  0.0000  0.0000  0.0000  0.0000   0.000000E+00        1166001
  -5   3   4    260.1     75.3   8   0   1  0.0000  0.0000  0.0000  0.0000  0.0000  0.0000  0.0000  0.0000   0.000000E+00        1167001
  -4   0   4   3175.5    117.7   8   0   1  0.0000  0.0000  0.0000  0.0000  0.0000  0.0000  0.0000  0.0000   0.000000E+00        1168001
  -3  -3   4     -9.0     36.5   8   0   1  0.0000  0.0000  0.0000  0.0000  0.0000  0.0000  0.0000  0.0000   0.000000E+00        1169001
  -3  -4   4    162.3     53.9   8   0   1  0.0000  0.0000  0.0000  0.0000  0.0000  0.0000  0.0000  0.0000   0.000000E+00        1170001
  -2  -6   4     14.7     25.6   8   0   1  0.0000  0.0000  0.0000  0.0000  0.0000  0.0000  0.0000  0.0000   0.000000E+00        1171001
  -2  -7   4     99.8     47.3   8   0   1  0.0000  0.0000  0.0000  0.0000  0.0000  0.0000  0.0000  0.0000   0.000000E+00        1172001
  -2  -8   4   1070.0     68.2   8   0   1  0.0000  0.0000  0.0000  0.0000  0.0000  0.0000  0.0000  0.0000   0.000000E+00        1173001
  -1 -10   4     26.2     33.2   8   0   1  0.0000  0.0000  0.0000  0.0000  0.0000  0.0000  0.0000  0.0000   0.000000E+00        1174001
  -1 -11   4     34.3     33.2   8   0   1  0.0000  0.0000  0.0000  0.0000  0.0000  0.0000  0.0000  0.0000   0.000000E+00        1175001
  -1 -12   4    159.9     34.2   8   0   1  0.0000  0.0000  0.0000  0.0000  0.0000  0.0000  0.0000  0.0000   0.000000E+00        1176001
   0 -13   4      9.4     19.7   8   0   1  0.0000  0.0000  0.0000  0.0000  0.0000  0.0000  0.0000  0.0000   0.000000E+00        1177001
   0 -14   4      2.0     23.4   8   0   1  0.0000  0.0000  0.0000  0.0000  0.0000  0.0000  0.0000  0.0000   0.000000E+00        1178001
  -8  10   5    -51.7     50.3   8   0   1  0.0000  0.0000  0.0000  0.0000  0.0000  0.0000  0.0000  0.0000   0.000000E+00        1179001
  -7   7   5   -186.0     91.1   8   0   1  0.0000  0.0000  0.0000  0.0000  0.0000  0.0000  0.0000  0.0000   0.000000E+00        1180001
  -6   4   5    309.1     58.3   8   0   1  0.0000  0.0000  0.0000  0.0000  0.0000  0.0000  0.0000  0.0000   0.000000E+00        1181001
  -6   3   5     55.1     53.7   8   0   1  0.0000  0.0000  0.0000  0.0000  0.0000  0.0000  0.0000  0.0000   0.000000E+00        1182001
  -5   1   5    144.4     47.7   8   0   1  0.0000  0.0000  0.0000  0.0000  0.0000  0.0000  0.0000  0.0000   0.000000E+00        1183001
  -4  -3   5     40.7     40.3   8   0   1  0.0000  0.0000  0.0000  0.0000  0.0000  0.0000  0.0000  0.0000   0.000000E+00        1185001
  -4  -4   5    238.4     47.7   8   0   1  0.0000  0.0000  0.0000  0.0000  0.0000  0.0000  0.0000  0.0000   0.000000E+00        1186001
  -3  -6   5     15.4     25.5   8   0   1  0.0000  0.0000  0.0000  0.0000  0.0000  0.0000  0.0000  0.0000   0.000000E+00        1187001
  -3  -7   5    211.3     44.8   8   0   1  0.0000  0.0000  0.0000  0.0000  0.0000  0.0000  0.0000  0.0000   0.000000E+00        1188001
  -3  -8   5     62.8     33.0   8   0   1  0.0000  0.0000  0.0000  0.0000  0.0000  0.0000  0.0000  0.0000   0.000000E+00        1189001
  -2  -9   5    -13.0     22.9   8   0   1  0.0000  0.0000  0.0000  0.0000  0.0000  0.0000  0.0000  0.0000   0.000000E+00        1190001
  -2 -10   5    -18.6     27.1   8   0   1  0.0000  0.0000  0.0000  0.0000  0.0000  0.0000  0.0000  0.0000   0.000000E+00        1191001
  -2 -11   5     37.7     31.4   8   0   1  0.0000  0.0000  0.0000  0.0000  0.0000  0.0000  0.0000  0.0000   0.000000E+00        1192001
  -2 -12   5     58.7     27.2   8   0   1  0.0000  0.0000  0.0000  0.0000  0.0000  0.0000  0.0000  0.0000   0.000000E+00        1193001
  -1 -13   5      9.0     19.9   8   0   1  0.0000  0.0000  0.0000  0.0000  0.0000  0.0000  0.0000  0.0000   0.000000E+00        1194001
  -1 -14   5     12.0     24.9   8   0   1  0.0000  0.0000  0.0000  0.0000  0.0000  0.0000  0.0000  0.0000   0.000000E+00        1195001
  -8   7   6    268.8     58.2   8   0   1  0.0000  0.0000  0.0000  0.0000  0.0000  0.0000  0.0000  0.0000   0.000000E+00        1196001
  -8   6   6    240.7     54.0   8   0   1  0.0000  0.0000  0.0000  0.0000  0.0000  0.0000  0.0000  0.0000   0.000000E+00        1197001
  -7   4   6     83.0     37.0   8   0   1  0.0000  0.0000  0.0000  0.0000  0.0000  0.0000  0.0000  0.0000   0.000000E+00        1198001
  -7   3   6    110.3     42.9   8   0   1  0.0000  0.0000  0.0000  0.0000  0.0000  0.0000  0.0000  0.0000   0.000000E+00        1199001
  -6   1   6     33.3     35.4   8   0   1  0.0000  0.0000  0.0000  0.0000  0.0000  0.0000  0.0000  0.0000   0.000000E+00        1200001
  -6   0   6     65.2     38.5   8   0   1  0.0000  0.0000  0.0000  0.0000  0.0000  0.0000  0.0000  0.0000   0.000000E+00        1201001
  -5  -3   6    106.3     40.1   8   0   1  0.0000  0.0000  0.0000  0.0000  0.0000  0.0000  0.0000  0.0000   0.000000E+00        1202001
  -5  -4   6     22.9     34.0   8   0   1  0.0000  0.0000  0.0000  0.0000  0.0000  0.0000  0.0000  0.0000   0.000000E+00        1203001
  -4  -6   6     -6.7     20.6   8   0   1  0.0000  0.0000  0.0000  0.0000  0.0000  0.0000  0.0000  0.0000   0.000000E+00        1204001
  -4  -7   6     28.0     31.5   8   0   1  0.0000  0.0000  0.0000  0.0000  0.0000  0.0000  0.0000  0.0000   0.000000E+00        1205001
  -4  -8   6    -15.3     24.4   8   0   1  0.0000  0.0000  0.0000  0.0000  0.0000  0.0000  0.0000  0.0000   0.000000E+00        1206001
  -3  -9   6     -7.8     17.9   8   0   1  0.0000  0.0000  0.0000  0.0000  0.0000  0.0000  0.0000  0.0000   0.000000E+00        1207001
  -3 -10   6     75.8     32.2   8   0   1  0.0000  0.0000  0.0000  0.0000  0.0000  0.0000  0.0000  0.0000   0.000000E+00        1208001
  -3 -11   6    104.6     34.1   8   0   1  0.0000  0.0000  0.0000  0.0000  0.0000  0.0000  0.0000  0.0000   0.000000E+00        1209001
  -3 -12   6     -2.2     20.4   8   0   1  0.0000  0.0000  0.0000  0.0000  0.0000  0.0000  0.0000  0.0000   0.000000E+00        1210001
  -2 -13   6     34.7     22.7   8   0   1  0.0000  0.0000  0.0000  0.0000  0.0000  0.0000  0.0000  0.0000   0.000000E+00        1211001
  -8   4   7    -37.4     27.7   8   0   1  0.0000  0.0000  0.0000  0.0000  0.0000  0.0000  0.0000  0.0000   0.000000E+00        1212001
  -8   3   7     34.5     36.6   8   0   1  0.0000  0.0000  0.0000  0.0000  0.0000  0.0000  0.0000  0.0000   0.000000E+00        1213001
  -7   1   7     -8.8     30.5   8   0   1  0.0000  0.0000  0.0000  0.0000  0.0000  0.0000  0.0000  0.0000   0.000000E+00        1214001
  -7  -1   7    -42.6     28.3   8   0   1  0.0000  0.0000  0.0000  0.0000  0.0000  0.0000  0.0000  0.0000   0.000000E+00        1216001
  -6  -3   7     -5.8     28.5   8   0   1  0.0000  0.0000  0.0000  0.0000  0.0000  0.0000  0.0000  0.0000   0.000000E+00        1217001
  -6  -4   7    -13.6     25.2   8   0   1  0.0000  0.0000  0.0000  0.0000  0.0000  0.0000  0.0000  0.0000   0.000000E+00        1218001
  -5  -6   7     95.2     28.4   8   0   1  0.0000  0.0000  0.0000  0.0000  0.0000  0.0000  0.0000  0.0000   0.000000E+00        1219001
  -5  -7   7    147.0     39.2   8   0   1  0.0000  0.0000  0.0000  0.0000  0.0000  0.0000  0.0000  0.0000   0.000000E+00        1220001
  -5  -8   7    -14.5     22.9   8   0   1  0.0000  0.0000  0.0000  0.0000  0.0000  0.0000  0.0000  0.0000   0.000000E+00        1221001
  -4  -9   7     34.3     17.6   8   0   1  0.0000  0.0000  0.0000  0.0000  0.0000  0.0000  0.0000  0.0000   0.000000E+00        1222001
  -4 -10   7     29.5     24.0   8   0   1  0.0000  0.0000  0.0000  0.0000  0.0000  0.0000  0.0000  0.0000   0.000000E+00        1223001
  -4 -11   7     30.6     24.4   8   0   1  0.0000  0.0000  0.0000  0.0000  0.0000  0.0000  0.0000  0.0000   0.000000E+00        1224001
  -8   1   8     15.2     25.2   8   0   1  0.0000  0.0000  0.0000  0.0000  0.0000  0.0000  0.0000  0.0000   0.000000E+00        1225001
  -8   0   8     20.4     28.0   8   0   1  0.0000  0.0000  0.0000  0.0000  0.0000  0.0000  0.0000  0.0000   0.000000E+00        1226001
  -8  -1   8     16.5     22.0   8   0   1  0.0000  0.0000  0.0000  0.0000  0.0000  0.0000  0.0000  0.0000   0.000000E+00        1227001
  -7  -2   8     30.4     25.3   8   0   1  0.0000  0.0000  0.0000  0.0000  0.0000  0.0000  0.0000  0.0000   0.000000E+00        1228001
  -7  -3   8     24.6     24.6   8   0   1  0.0000  0.0000  0.0000  0.0000  0.0000  0.0000  0.0000  0.0000   0.000000E+00        1229001
  -7  -4   8    -21.1     25.9   8   0   1  0.0000  0.0000  0.0000  0.0000  0.0000  0.0000  0.0000  0.0000   0.000000E+00        1230001
  -6  -6   8     13.0     19.2   8   0   1  0.0000  0.0000  0.0000  0.0000  0.0000  0.0000  0.0000  0.0000   0.000000E+00        1231001
  -6  -7   8     23.0     25.4   8   0   1  0.0000  0.0000  0.0000  0.0000  0.0000  0.0000  0.0000  0.0000   0.000000E+00        1232001
  -6  -8   8     36.7     23.6   8   0   1  0.0000  0.0000  0.0000  0.0000  0.0000  0.0000  0.0000  0.0000   0.000000E+00        1233001
  -5  -9   8     12.8     14.4   8   0   1  0.0000  0.0000  0.0000  0.0000  0.0000  0.0000  0.0000  0.0000   0.000000E+00        1234001
   5   9  -8     -2.8     20.2   9   0   1  0.0000  0.0000  0.0000  0.0000  0.0000  0.0000  0.0000  0.0000   0.000000E+00        1235001
   6   8  -8     15.6     15.6   9   0   1  0.0000  0.0000  0.0000  0.0000  0.0000  0.0000  0.0000  0.0000   0.000000E+00        1236001
   6   7  -8     22.6     16.7   9   0   1  0.0000  0.0000  0.0000  0.0000  0.0000  0.0000  0.0000  0.0000   0.000000E+00        1237001
   6   6  -8    -11.3     20.0   9   0   1  0.0000  0.0000  0.0000  0.0000  0.0000  0.0000  0.0000  0.0000   0.000000E+00        1238001
   7   4  -8     10.4     21.0   9   0   1  0.0000  0.0000  0.0000  0.0000  0.0000  0.0000  0.0000  0.0000   0.000000E+00        1239001
   7   3  -8    -16.3     20.9   9   0   1  0.0000  0.0000  0.0000  0.0000  0.0000  0.0000  0.0000  0.0000   0.000000E+00        1240001
   7   2  -8     21.5     23.0   9   0   1  0.0000  0.0000  0.0000  0.0000  0.0000  0.0000  0.0000  0.0000   0.000000E+00        1241001
   8   0  -8     17.2     22.6   9   0   1  0.0000  0.0000  0.0000  0.0000  0.0000  0.0000  0.0000  0.0000   0.000000E+00        1242001
   8  -1  -8     26.6     25.9   9   0   1  0.0000  0.0000  0.0000  0.0000  0.0000  0.0000  0.0000  0.0000   0.000000E+00        1243001
   4  11  -7     -7.2     15.0   9   0   1  0.0000  0.0000  0.0000  0.0000  0.0000  0.0000  0.0000  0.0000   0.000000E+00        1244001
   4  10  -7     24.6     21.0   9   0   1  0.0000  0.0000  0.0000  0.0000  0.0000  0.0000  0.0000  0.0000   0.000000E+00        1245001
   5   8  -7     32.5     22.0   9   0   1  0.0000  0.0000  0.0000  0.0000  0.0000  0.0000  0.0000  0.0000   0.000000E+00        1246001
   5   7  -7    197.8     40.2   9   0   1  0.0000  0.0000  0.0000  0.0000  0.0000  0.0000  0.0000  0.0000   0.000000E+00        1247001
   5   6  -7    355.3     49.2   9   0   1  0.0000  0.0000  0.0000  0.0000  0.0000  0.0000  0.0000  0.0000   0.000000E+00        1248001
   6   4  -7    -29.2     22.9   9   0   1  0.0000  0.0000  0.0000  0.0000  0.0000  0.0000  0.0000  0.0000   0.000000E+00        1249001
   6   3  -7     32.8     28.7   9   0   1  0.0000  0.0000  0.0000  0.0000  0.0000  0.0000  0.0000  0.0000   0.000000E+00        1250001
   7  -1  -7     -5.3     23.4   9   0   1  0.0000  0.0000  0.0000  0.0000  0.0000  0.0000  0.0000  0.0000   0.000000E+00        1252001
   8  -3  -7     68.2     31.6   9   0   1  0.0000  0.0000  0.0000  0.0000  0.0000  0.0000  0.0000  0.0000   0.000000E+00        1253001
   8  -4  -7     -8.9     32.8   9   0   1  0.0000  0.0000  0.0000  0.0000  0.0000  0.0000  0.0000  0.0000   0.000000E+00        1254001
   8  -5  -7      5.4     35.0   9   0   1  0.0000  0.0000  0.0000  0.0000  0.0000  0.0000  0.0000  0.0000   0.000000E+00        1255001
   2  13  -6     84.7     24.0   9   0   1  0.0000  0.0000  0.0000  0.0000  0.0000  0.0000  0.0000  0.0000   0.000000E+00        1256001
   3  12  -6    -10.8     12.8   9   0   1  0.0000  0.0000  0.0000  0.0000  0.0000  0.0000  0.0000  0.0000   0.000000E+00        1257001
   3  11  -6     32.5     17.5   9   0   1  0.0000  0.0000  0.0000  0.0000  0.0000  0.0000  0.0000  0.0000   0.000000E+00        1258001
   3  10  -6     85.2     26.6   9   0   1  0.0000  0.0000  0.0000  0.0000  0.0000  0.0000  0.0000  0.0000   0.000000E+00        1259001
   4   8  -6     -0.4     20.0   9   0   1  0.0000  0.0000  0.0000  0.0000  0.0000  0.0000  0.0000  0.0000   0.000000E+00        1260001
   4   7  -6     44.3     24.8   9   0   1  0.0000  0.0000  0.0000  0.0000  0.0000  0.0000  0.0000  0.0000   0.000000E+00        1261001
   4   6  -6     12.3     28.9   9   0   1  0.0000  0.0000  0.0000  0.0000  0.0000  0.0000  0.0000  0.0000   0.000000E+00        1262001
   5   4  -6     87.8     34.3   9   0   1  0.0000  0.0000  0.0000  0.0000  0.0000  0.0000  0.0000  0.0000   0.000000E+00        1263001
   5   3  -6    593.5     56.2   9   0   1  0.0000  0.0000  0.0000  0.0000  0.0000  0.0000  0.0000  0.0000   0.000000E+00        1264001
   6   0  -6     36.4     31.0   9   0   1  0.0000  0.0000  0.0000  0.0000  0.0000  0.0000  0.0000  0.0000   0.000000E+00        1265001
   6  -1  -6      6.6     27.9   9   0   1  0.0000  0.0000  0.0000  0.0000  0.0000  0.0000  0.0000  0.0000   0.000000E+00        1266001
   7  -3  -6     69.1     41.2   9   0   1  0.0000  0.0000  0.0000  0.0000  0.0000  0.0000  0.0000  0.0000   0.000000E+00        1267001
   7  -4  -6      8.9     41.1   9   0   1  0.0000  0.0000  0.0000  0.0000  0.0000  0.0000  0.0000  0.0000   0.000000E+00        1268001
   7  -5  -6     54.4     48.9   9   0   1  0.0000  0.0000  0.0000  0.0000  0.0000  0.0000  0.0000  0.0000   0.000000E+00        1269001
   8  -7  -6    625.9     80.4   9   0   1  0.0000  0.0000  0.0000  0.0000  0.0000  0.0000  0.0000  0.0000   0.000000E+00        1270001
   8  -8  -6    123.2     82.3   9   0   1  0.0000  0.0000  0.0000  0.0000  0.0000  0.0000  0.0000  0.0000   0.000000E+00        1271001
   8  -9  -6    544.8    120.9   9   0   1  0.0000  0.0000  0.0000  0.0000  0.0000  0.0000  0.0000  0.0000   0.000000E+00        1272001
   1  14  -5      4.9     12.0   9   0   1  0.0000  0.0000  0.0000  0.0000  0.0000  0.0000  0.0000  0.0000   0.000000E+00        1273001
   1  13  -5     25.4     20.4   9   0   1  0.0000  0.0000  0.0000  0.0000  0.0000  0.0000  0.0000  0.0000   0.000000E+00        1274001
   2  12  -5     34.5     16.5   9   0   1  0.0000  0.0000  0.0000  0.0000  0.0000  0.0000  0.0000  0.0000   0.000000E+00        1275001
   2  11  -5     62.0     18.2   9   0   1  0.0000  0.0000  0.0000  0.0000  0.0000  0.0000  0.0000  0.0000   0.000000E+00        1276001
   2  10  -5     18.6     24.5   9   0   1  0.0000  0.0000  0.0000  0.0000  0.0000  0.0000  0.0000  0.0000   0.000000E+00        1277001
   3   8  -5     19.3     24.2   9   0   1  0.0000  0.0000  0.0000  0.0000  0.0000  0.0000  0.0000  0.0000   0.000000E+00        1278001
   3   7  -5    243.5     37.4   9   0   1  0.0000  0.0000  0.0000  0.0000  0.0000  0.0000  0.0000  0.0000   0.000000E+00        1279001
   3   6  -5     33.9     33.5   9   0   1  0.0000  0.0000  0.0000  0.0000  0.0000  0.0000  0.0000  0.0000   0.000000E+00        1280001
   4   4  -5     73.5     32.1   9   0   1  0.0000  0.0000  0.0000  0.0000  0.0000  0.0000  0.0000  0.0000   0.000000E+00        1281001
   4   3  -5     14.8     34.2   9   0   1  0.0000  0.0000  0.0000  0.0000  0.0000  0.0000  0.0000  0.0000   0.000000E+00        1282001
   5  -1  -5    -33.4     32.9   9   0   1  0.0000  0.0000  0.0000  0.0000  0.0000  0.0000  0.0000  0.0000   0.000000E+00        1284001
   6  -4  -5    523.0     66.8   9   0   1  0.0000  0.0000  0.0000  0.0000  0.0000  0.0000  0.0000  0.0000   0.000000E+00        1285001
   7  -7  -5    762.4    152.7   9   0   1  0.0000  0.0000  0.0000  0.0000  0.0000  0.0000  0.0000  0.0000   0.000000E+00        1286001
   7  -8  -5    989.5    110.5   9   0   1  0.0000  0.0000  0.0000  0.0000  0.0000  0.0000  0.0000  0.0000   0.000000E+00        1287001
   7  -9  -5    466.2     78.9   9   0   1  0.0000  0.0000  0.0000  0.0000  0.0000  0.0000  0.0000  0.0000   0.000000E+00        1288001
   0  14  -4     26.8     17.8   9   0   1  0.0000  0.0000  0.0000  0.0000  0.0000  0.0000  0.0000  0.0000   0.000000E+00        1289001
   0  13  -4     10.2     22.2   9   0   1  0.0000  0.0000  0.0000  0.0000  0.0000  0.0000  0.0000  0.0000   0.000000E+00        1290001
   1  12  -4    104.5     24.2   9   0   1  0.0000  0.0000  0.0000  0.0000  0.0000  0.0000  0.0000  0.0000   0.000000E+00        1291001
   1  11  -4     66.4     23.7   9   0   1  0.0000  0.0000  0.0000  0.0000  0.0000  0.0000  0.0000  0.0000   0.000000E+00        1292001
   1  10  -4     45.3     27.6   9   0   1  0.0000  0.0000  0.0000  0.0000  0.0000  0.0000  0.0000  0.0000   0.000000E+00        1293001
   2   8  -4    832.3     56.3   9   0   1  0.0000  0.0000  0.0000  0.0000  0.0000  0.0000  0.0000  0.0000   0.000000E+00        1294001
   2   7  -4    139.0     36.2   9   0   1  0.0000  0.0000  0.0000  0.0000  0.0000  0.0000  0.0000  0.0000   0.000000E+00        1295001
   3   4  -4     29.8     33.5   9   0   1  0.0000  0.0000  0.0000  0.0000  0.0000  0.0000  0.0000  0.0000   0.000000E+00        1296001
   3   3  -4     27.8     39.5   9   0   1  0.0000  0.0000  0.0000  0.0000  0.0000  0.0000  0.0000  0.0000   0.000000E+00        1297001
   4   0  -4   1558.7     84.4   9   0   1  0.0000  0.0000  0.0000  0.0000  0.0000  0.0000  0.0000  0.0000   0.000000E+00        1298001
   5  -4  -4    133.1     85.4   9   0   1  0.0000  0.0000  0.0000  0.0000  0.0000  0.0000  0.0000  0.0000   0.000000E+00        1299001
   6  -7  -4     30.2     61.7   9   0   1  0.0000  0.0000  0.0000  0.0000  0.0000  0.0000  0.0000  0.0000   0.000000E+00        1300001
   6  -8  -4   4470.4    143.2   9   0   1  0.0000  0.0000  0.0000  0.0000  0.0000  0.0000  0.0000  0.0000   0.000000E+00        1301001
   7 -11  -4    -62.0     35.2   9   0   1  0.0000  0.0000  0.0000  0.0000  0.0000  0.0000  0.0000  0.0000   0.000000E+00        1302001
   7 -12  -4     66.6     35.4   9   0   1  0.0000  0.0000  0.0000  0.0000  0.0000  0.0000  0.0000  0.0000   0.000000E+00        1303001
  -1  15  -3    -29.2     17.1   9   0   1  0.0000  0.0000  0.0000  0.0000  0.0000  0.0000  0.0000  0.0000   0.000000E+00        1304001
  -1  14  -3     31.2     24.1   9   0   1  0.0000  0.0000  0.0000  0.0000  0.0000  0.0000  0.0000  0.0000   0.000000E+00        1305001
  -1  13  -3     28.7     26.6   9   0   1  0.0000  0.0000  0.0000  0.0000  0.0000  0.0000  0.0000  0.0000   0.000000E+00        1306001
   0  12  -3    186.1     29.8   9   0   1  0.0000  0.0000  0.0000  0.0000  0.0000  0.0000  0.0000  0.0000   0.000000E+00        1307001
   0  11  -3     49.8     26.9   9   0   1  0.0000  0.0000  0.0000  0.0000  0.0000  0.0000  0.0000  0.0000   0.000000E+00        1308001
   0  10  -3     57.8     31.5   9   0   1  0.0000  0.0000  0.0000  0.0000  0.0000  0.0000  0.0000  0.0000   0.000000E+00        1309001
   1   8  -3    303.7     40.6   9   0   1  0.0000  0.0000  0.0000  0.0000  0.0000  0.0000  0.0000  0.0000   0.000000E+00        1310001
   1   7  -3     19.1     31.8   9   0   1  0.0000  0.0000  0.0000  0.0000  0.0000  0.0000  0.0000  0.0000   0.000000E+00        1311001
   2   4  -3    478.4     56.5   9   0   1  0.0000  0.0000  0.0000  0.0000  0.0000  0.0000  0.0000  0.0000   0.000000E+00        1312001
   2   3  -3    312.1     60.5   9   0   1  0.0000  0.0000  0.0000  0.0000  0.0000  0.0000  0.0000  0.0000   0.000000E+00        1313001
   4  -4  -3   2482.9    196.9   9   0   1  0.0000  0.0000  0.0000  0.0000  0.0000  0.0000  0.0000  0.0000   0.000000E+00        1315001
   5  -7  -3    362.6     78.0   9   0   1  0.0000  0.0000  0.0000  0.0000  0.0000  0.0000  0.0000  0.0000   0.000000E+00        1316001
   5  -8  -3    524.5     75.7   9   0   1  0.0000  0.0000  0.0000  0.0000  0.0000  0.0000  0.0000  0.0000   0.000000E+00        1317001
   6 -11  -3    -13.5     34.0   9   0   1  0.0000  0.0000  0.0000  0.0000  0.0000  0.0000  0.0000  0.0000   0.000000E+00        1318001
[truncated: 3,891,090 more chars]
